# Supplementary material for: Addressing population heterogeneity and distribution in epidemics models using a cellular automata approach
Source: BMC Res Notes. 2014 Apr 12;7:234. doi: 10.1186/1756-0500-7-234 (PMC4022236; doi:10.1186/1756-0500-7-234)
Supplement: Additional file 1 — Supplementary MATLAB scripts (m files) corresponding to the algorithms. [file 1756-0500-7-234-S1.zip]

Archive with 21 entries (19 files):
- simulation.m
- parametros_ini.m
- movimiento.m
- inicializar.m
- dist.m
- dinamica.m
- conteo.m
- Maps/map.txt
- Maps/plano.txt
- Maps/ciudad.txt
- Maps/grill01.txt
- Maps/map.bmp
- Maps/ciudad.bmp
- Maps/plano.bmp
- Maps/grill01.bmp
- Files/parametrosGrilla.txt
- Files/coloresG.txt
- Files/parametros_ini.m
- Files/parametros01.txt
- Maps/
- Files/
