# Supplementary material for: Addressing population heterogeneity and distribution in epidemics models using a cellular automata approach
Source: BMC Res Notes. 2014 Apr 12;7:234. doi: 10.1186/1756-0500-7-234 (PMC4022236; doi:10.1186/1756-0500-7-234)
Supplement: Additional file 1 — Supplementary MATLAB scripts (m files) corresponding to the algorithms. [file 1756-0500-7-234-S1.zip › simulation.m]

%--------------------------------------------------------------------------
% The next code corresponds to the dynamics of influenza virus, 
% on this script we invocate each funcion corresponding to each fase of 
% dynamics
%--------------------------------------------------------------------------
close all
clear all
clc
warning off all
%-------------------------INITIAL PARAMETERS-------------------------------
%This function load model parameters, change this parameters we must change
%inputs in this function.
parametros_ini(5);
%------<<<<<--GAUSSIAN DISTRIBUTION FOR INFECTIVE INDIVIDUALS--->>>>>------

%dist() returns: 
%     pGauss: values of the normal distribution
%     t: time vector asociated.
[pGauss t]=dist();
%----------------<<<<<--LOADIG INITIAL PARAMETERS--->>>>>------------------
% par01 loads:
%       b infection related parameter
%       d fraction of each day.
%       r fraction latent rate become infectious
%       g recovery rate
%       n birth rate and natural death rate
%       d death rate by illnes
% par02 loads:
%       F: Number of rows in the grid   
%       C: Number of columns in the grid     
%       Ns: Number of initial susceptible population
%       Ne: Number of initial latent population
%       Ni: Number of initial infectious population 
%       Nr: Number of inital recovered population
% par03 loads parameters for visualization:
%       S: Susceptible
%       E: Latent
%       A: Asymptomatic
%       I: Infectious
%       R: Recovered
%       D: Dearh
%       Vacio: Empty
%       obs: Obstacle
par01=load('Files/parametros01.txt');
par02=load('Files/parametrosGrilla.txt');
par03=load('Files/coloresG.txt');
%--------------------------------------------------------------------------
F=par02(3);
C=par02(4);
%--------------------------------------------------------------------------
S=par03(1); 
E=par03(2); 
A=par03(3);
I=par03(4);
R=par03(5);
D=par03(6);
Vacio=par03(7);
obs=par03(8);
%--------------------------------------------------------------------------
dt=par01(4);
dias=71;
iter=dias*dt;
%--------------------------------------------------------------------------
% Load the grid
%grilla=load('Maps/grill01.txt');
% grilla=load('Maps/map.txt');
% grilla=load('Maps/ciudad.txt');
grilla=load('Maps/plano.txt');
%--------------------------------------------------------------------------
%create an aditional grid for infectious individuals density
grillaI=zeros(F,C);
 
[grilla grillaI]=inicializar(pGauss,t,grilla,grillaI,1);

%Set initial populations
St=zeros(1,dias); St(1)=par02(7);
Et=zeros(1,dias); Et(1)=par02(8);
Rt=zeros(1,dias); Rr(1)=par02(10); 
At=zeros(1,dias); 
It=zeros(1,dias); It(1)=par02(9); 
%-------------------------SIMULATION---------------------------------------
for t1=2:iter
    figure(2)
    image(grilla)%darw the grid in each time step
    colormap(hot)
    %performing epidemic dynamics
    [grilla grillaI]=dinamica(grilla,grillaI,pGauss,t);
    %movment phase:
%      0: random movment
%      1: center movment
    [grilla grillaI]=movimiento(grilla,grillaI,0); 
    %count phase
    [St Et Rt At It]=conteo(grilla,St,Et,Rt,At,It,t1);
end
%----------------------------PLOTING RESULTS-------------------------------
x=1:iter;
figure()
plot(x,It,'r',x,At,'m',x,Et,'g','LineWidth',2);
legend('Infectious','Asymptomatic','Latent');
%--------------------------------------------------------------------------
figure()
plot(x,St,'b',x,Rt,'m','LineWidth',2);
legend('Susceptible','Recovered');
%--------------------------------------------------------------------------
figure()
subplot(3,1,1)
plot(x,It,'r','LineWidth',3);
legend('Infected')
subplot(3,1,2)
plot(x,St,'b','LineWidth',3);
legend('Susceptible')
subplot(3,1,3)
plot(x,Rt,'m','LineWidth',3);
legend('Recovered')
