# Supplementary material for: Addressing population heterogeneity and distribution in epidemics models using a cellular automata approach
Source: BMC Res Notes. 2014 Apr 12;7:234. doi: 10.1186/1756-0500-7-234 (PMC4022236; doi:10.1186/1756-0500-7-234)
Supplement: Additional file 1 — Supplementary MATLAB scripts (m files) corresponding to the algorithms. [file 1756-0500-7-234-S1.zip › parametros_ini.m]

function parametros_ini(escala,vacin)
%--------------------------------------------------------------------------
% This function sets the initial and general values of varables of the
% simulator, the user can set two of them: 1) the simulation scale from 1 to
% N; 2) Proportion of vaccinated population from 0 to 1/N, where N is the 
% size of initial sucseotible popuilation.
%--------------------------------------------------------------------------
switch nargin 
    case 2
        esc=escala;
        vac=vacin;
    case 1
        esc=escala;
        vac=0;
    case 0
        esc=5;
        vac=0;
end
l=0.2; 
b=5;
dt=1; 
r=0.0819; 
g1=(0.4177); 
q= 0.076;
e=0.53; 

n=(1/(60*365));   
d= (0.01);  
a= 0.25;

g2=(0.4177);
sigma=.5;
par=[l b sigma dt r g1 q e n d a g2];

save('Files/parametros01.txt','par', '-ascii');
%--------------------------------------------------------------------------
escalaF=1/2;       
escalaC=1/2;
escalaS=escalaF*escalaC;    
F= 500*escalaF*1 + 6;     
C= 500*escalaC*1 + 6;      
vecindad=ceil(b);
%--------------------------------------------------------------------------
Ns=174673*escalaS/esc;
Ne=365*escalaS/esc; 
Ni=186*escalaS/esc;
Nr=vac*Ns;
Ns=Ns-Nr;
%--------------------------------------------------------------------------
DensidadS= Ns/((F-6)*(C-6));  
contactosI = DensidadS*vecindad; 
par=[escalaF escalaC F C vecindad esc Ns Ne Ni Nr DensidadS contactosI];
save('Files/parametrosGrilla.txt','par', '-ascii');
%--------------------------------------------------------------------------
S=50;
E=35;
A=25;
I=15;
R=40;
D=1; 
Vacio=255;
obs=0;
par=[S E A I R D Vacio obs];
save('Files/coloresG.txt','par', '-ascii');
%--------------------------------------------------------------------------

end
