# Supplementary material for: Addressing population heterogeneity and distribution in epidemics models using a cellular automata approach
Source: BMC Res Notes. 2014 Apr 12;7:234. doi: 10.1186/1756-0500-7-234 (PMC4022236; doi:10.1186/1756-0500-7-234)
Supplement: Additional file 1 — Supplementary MATLAB scripts (m files) corresponding to the algorithms. [file 1756-0500-7-234-S1.zip › movimiento.m]

function [grilla grillaI]=movimiento(grilla,grillaI,mov,t,tc)
%--------------------------------------------------------------------------
% This function corresponds with the movement phase, the results are given
% back in the two grids (grilla and grillaI), the parameter mov corresponds
% to the movment option 0- Random movment and1-directed to the center of 
% the grid. The parameters t and tc model an quarentine state; t is the
% actual time step and tc is the begin of quarentine.
%--------------------------------------------------------------------------
if nargin <= 3
    t=0;
    tc=1;
end;
if t>=tc 
    return;
end
par02=load('Files/parametrosGrilla.txt');
par03=load('Files/coloresG.txt');
%--------------------------------------------------------------------------
F=par02(3);
C=par02(4);
%--------------------------------------------------------------------------
Vacio=par03(7);
obs=par03(8);
%--------------------------------------------------------------------------
Gaux=grilla;
mover=[0 0];
if mov==1
    fil=ceil(F/8);
    Fil=ceil(7/8*F);
    col=ceil(C/8);
    Col=ceil(7/8*C);
else if mov==0
        fil=2;
        Fil=F-1;
        col=2;
        Col=C-1;
    end
end
%--------------------------------------------------------------------------
for i=fil:Fil
    for j=col:Col       
        if(mov==0)
            mover = floor(rand([1,2])*3-1);
        end
%--------------------------------------------------------------------------        
        if(mov==1)
            mover=[0 0];
            if j<C/2 
                mover(2)=1;
            end
            if j>=C/2 
                mover(2)=-1;
            end           
            if i<F/2 
                mover(1)=1;
            end
            if i>=F/2 
                mover(1)=-1;
            end 
        end
%--------------------------------------------------------------------------        
            if(Gaux(i+mover(1),j+mover(2))~=obs && Gaux(i,j)~=obs && Gaux(i,j)~=Vacio)
                Vaux = Gaux(i+mover(1),j+mover(2));
                Gaux(i+mover(1),j+mover(2)) = Gaux(i,j);
                Gaux(i,j)=Vaux;
                 if grillaI(i,j)~=Vacio
                        Vaux = grillaI(i+mover(1),j+mover(2));
                        grillaI(i+mover(1),j+mover(2)) = grillaI(i,j);
                        grillaI(i,j)=Vaux;
                end
            end		           
    end
end
%--------------------------------------------------------------------------
grilla=Gaux;
end
