# Supplementary material for: Addressing population heterogeneity and distribution in epidemics models using a cellular automata approach
Source: BMC Res Notes. 2014 Apr 12;7:234. doi: 10.1186/1756-0500-7-234 (PMC4022236; doi:10.1186/1756-0500-7-234)
Supplement: Additional file 1 — Supplementary MATLAB scripts (m files) corresponding to the algorithms. [file 1756-0500-7-234-S1.zip › inicializar.m]

function [grilla grillaI]=inicializar(dist,t,grilla,grillaI,sec)
%--------------------------------------------------------------------------
% This function set the initial state of the grid.
%--------------------------------------------------------------------------

%-----------------------PARAMETERS SET-------------------------------------

    par02=load('Files/parametrosGrilla.txt');
    par03=load('Files/coloresG.txt');
    S=par03(1); %cian
    E=par03(2); %naranja
    I=par03(4); %bordeau
    R=par03(5); %amarillo
    Vacio=par03(7);
    obs=par03(8);      
    F=par02(3);
    C=par02(4);
    Ni=par02(9);
    Ne=par02(8);
    Ns=par02(7);
    Nr=par02(10);
    
    
    %---------------------INFECTED-----------------------------------------
    p=0;
    while p < Ni
        x=ceil(rand()*(F-6)/sec)+3;
        y=ceil(rand()*(C-6)/sec)+3;
        if (grilla(x,y)==Vacio && grilla(x,y)~=obs)
            grilla(x,y)=I;    
            grillaI(x,y)=spline(dist,t,rand(1));
            p=p+1;
        end
    end
    %-----------------------LATENT-----------------------------------------
    p=0;
    while p < Ne
    x=ceil(rand()*(F-6)/sec)+3;
    y=ceil(rand()*(C-6)/sec)+3;
        if (grilla(x,y)==Vacio && grilla(x,y)~=obs)
            grilla(x,y)=E;
            p=p+1;
        end
    end
    %------------------SUSCEPTIBLE-----------------------------------------
    p=0;
    while p < Ns
         x=ceil(rand()*(F-6))+3;
         y=ceil(rand()*(C-6))+3;
        if (grilla(x,y)==Vacio && grilla(x,y)~=obs)
            grilla(x,y)=S;
            p=p+1;
        end
    end
   %------------------RECOVERED-------------------------------------------- 
    p=0;
    while p < Nr
    	x=ceil(rand()*(F-6))+3;
    	y=ceil(rand()*(C-6))+3;
    	if (grilla(x,y)==Vacio &&  grilla(x,y)~=obs)
      		grilla(x,y)=R;
      		p=p+1;
    	end
    end

end
