# Supplementary material for: Addressing population heterogeneity and distribution in epidemics models using a cellular automata approach
Source: BMC Res Notes. 2014 Apr 12;7:234. doi: 10.1186/1756-0500-7-234 (PMC4022236; doi:10.1186/1756-0500-7-234)
Supplement: Additional file 1 — Supplementary MATLAB scripts (m files) corresponding to the algorithms. [file 1756-0500-7-234-S1.zip › dinamica.m]

function [grilla grillaI]=dinamica(grilla,grillaI,dist,x1)
%--------------------------------------------------------------------------
% This function describes epidemic dynamics, result are given in the grids
% grilla and grillaI.
%--------------------------------------------------------------------------
par01=load('Files/parametros01.txt');
par02=load('Files/parametrosGrilla.txt');
par03=load('Files/coloresG.txt');
%--------------------------------------------------------------------------
F=par02(3);
C=par02(4);
%--------------------------------------------------------------------------
I=par03(4);
A=par03(3);
S=par03(1);
E=par03(2);
R=par03(5);
Vacio=par03(7);
%--------------------------------------------------------------------------
obs=par03(8);
contactosI=par02(12);
dt=par01(4);
betaprimaa=par01(2)*par01(7)/par02(12);
epsilon=par01(8)/par01(4);
r=par01(5);
gamma1=par01(6)/par01(4);
mu=par01(9);
%--------------------------------------------------------------------------
Gaux=grilla;
t=x1;
for i=4:F-3
    for j=4:C-3
        %---------------------------INFECTIVE PROCES-----------------------        
       if (grilla(i,j) == I)
            for m=-3:3
                   for n=-3:3
                       infectar = rand(1);
                       if (Gaux(i+m,j+n) == S && infectar<(grillaI(i,j)/(contactosI*dt)))
                           Gaux(i+m,j+n)=E;
                       end
                   end
            end
       end
       %-----------------------------LATENT INFECTIVE PHASE----------------
       if grilla(i,j)==A
            for m=-3:3
                   for n=-3:3
                       infectar = rand(1);
                       if (Gaux(i+m,j+n) == S && infectar<betaprimaa)
                           Gaux(i+m,j+n)=E;
                       end
                   end
            end
       end
       %-----------------------INFECTIOUS PHASE----------------------------
        if grilla(i,j)==E        
           infeccioso=rand(1);
           if(infeccioso<epsilon) 
             sintomatico=rand(1); 
              if(sintomatico<r) 
                 Gaux(i,j)=I;
                 grillaI(i,j) = spline(dist,t,rand(1));
              else 
                 Gaux(i,j)=A;
              end
           end
        end;
        %--------------------------RECOVERY PHASE--------------------------
       recuperado=rand(1);        
       if grilla(i,j)==I && (recuperado<gamma1)
          Gaux(i,j)=R;
       end;
       
       if grilla(i,j)==A
          if (recuperado<gamma1)
              Gaux(i,j)=R;
          end
       end;
       %--------------------BIRTHS-----------------------------------------
	nac = rand(1);
       if( nac < mu &&  grilla(i,j) ~= Vacio &&  grilla(i,j) ~= obs)
         Gaux(i,j)=S;
         grillaI(i,j)=Vacio;
       end;
       %-------------------------------------------------------------------      
     end
end 
grilla=Gaux;
end
