# Supplementary material for: Addressing population heterogeneity and distribution in epidemics models using a cellular automata approach
Source: BMC Res Notes. 2014 Apr 12;7:234. doi: 10.1186/1756-0500-7-234 (PMC4022236; doi:10.1186/1756-0500-7-234)
Supplement: Additional file 1 — Supplementary MATLAB scripts (m files) corresponding to the algorithms. [file 1756-0500-7-234-S1.zip › Maps/ciudad.txt]

   0.0000000e+00   0.0000000e+00   0.0000000e+00   0.0000000e+00   0.0000000e+00   0.0000000e+00   0.0000000e+00   0.0000000e+00   0.0000000e+00   0.0000000e+00   0.0000000e+00   0.0000000e+00   0.0000000e+00   0.0000000e+00   0.0000000e+00   0.0000000e+00   0.0000000e+00   0.0000000e+00   0.0000000e+00   0.0000000e+00   0.0000000e+00   0.0000000e+00   0.0000000e+00   0.0000000e+00   0.0000000e+00   0.0000000e+00   0.0000000e+00   0.0000000e+00   0.0000000e+00   0.0000000e+00   0.0000000e+00   0.0000000e+00   0.0000000e+00   0.0000000e+00   0.0000000e+00   0.0000000e+00   0.0000000e+00   0.0000000e+00   0.0000000e+00   0.0000000e+00   0.0000000e+00   0.0000000e+00   0.0000000e+00   0.0000000e+00   0.0000000e+00   0.0000000e+00   0.0000000e+00   0.0000000e+00   0.0000000e+00   0.0000000e+00   0.0000000e+00   0.0000000e+00   0.0000000e+00   0.0000000e+00   0.0000000e+00   0.0000000e+00   0.0000000e+00   0.0000000e+00   0.0000000e+00   0.0000000e+00   0.0000000e+00   0.0000000e+00   0.0000000e+00   0.0000000e+00   0.0000000e+00   0.0000000e+00   0.0000000e+00   0.0000000e+00   0.0000000e+00   0.0000000e+00   0.0000000e+00   0.0000000e+00   0.0000000e+00   0.0000000e+00   0.0000000e+00   0.0000000e+00   0.0000000e+00   0.0000000e+00   0.0000000e+00   0.0000000e+00   0.0000000e+00   0.0000000e+00   0.0000000e+00   0.0000000e+00   0.0000000e+00   0.0000000e+00   0.0000000e+00   0.0000000e+00   0.0000000e+00   0.0000000e+00   0.0000000e+00   0.0000000e+00   0.0000000e+00   0.0000000e+00   0.0000000e+00   0.0000000e+00   0.0000000e+00   0.0000000e+00   0.0000000e+00   0.0000000e+00   0.0000000e+00   0.0000000e+00   0.0000000e+00   0.0000000e+00   0.0000000e+00   0.0000000e+00   0.0000000e+00   0.0000000e+00   0.0000000e+00   0.0000000e+00   0.0000000e+00   0.0000000e+00   0.0000000e+00   0.0000000e+00   0.0000000e+00   0.0000000e+00   0.0000000e+00   0.0000000e+00   0.0000000e+00   0.0000000e+00   0.0000000e+00   0.0000000e+00   0.0000000e+00   0.0000000e+00   0.0000000e+00   0.0000000e+00   0.0000000e+00   0.0000000e+00   0.0000000e+00   0.0000000e+00   0.0000000e+00   0.0000000e+00   0.0000000e+00   0.0000000e+00   0.0000000e+00   0.0000000e+00   0.0000000e+00   0.0000000e+00   0.0000000e+00   0.0000000e+00   0.0000000e+00   0.0000000e+00   0.0000000e+00   0.0000000e+00   0.0000000e+00   0.0000000e+00   0.0000000e+00   0.0000000e+00   0.0000000e+00   0.0000000e+00   0.0000000e+00   0.0000000e+00   0.0000000e+00   0.0000000e+00   0.0000000e+00   0.0000000e+00   0.0000000e+00   0.0000000e+00   0.0000000e+00   0.0000000e+00   0.0000000e+00   0.0000000e+00   0.0000000e+00   0.0000000e+00   0.0000000e+00   0.0000000e+00   0.0000000e+00   0.0000000e+00   0.0000000e+00   0.0000000e+00   0.0000000e+00   0.0000000e+00   0.0000000e+00   0.0000000e+00   0.0000000e+00   0.0000000e+00   0.0000000e+00   0.0000000e+00   0.0000000e+00   0.0000000e+00   0.0000000e+00   0.0000000e+00   0.0000000e+00   0.0000000e+00   0.0000000e+00   0.0000000e+00   0.0000000e+00   0.0000000e+00   0.0000000e+00   0.0000000e+00   0.0000000e+00   0.0000000e+00   0.0000000e+00   0.0000000e+00   0.0000000e+00   0.0000000e+00   0.0000000e+00   0.0000000e+00   0.0000000e+00   0.0000000e+00   0.0000000e+00   0.0000000e+00   0.0000000e+00   0.0000000e+00   0.0000000e+00   0.0000000e+00   0.0000000e+00   0.0000000e+00   0.0000000e+00   0.0000000e+00   0.0000000e+00   0.0000000e+00   0.0000000e+00   0.0000000e+00   0.0000000e+00   0.0000000e+00   0.0000000e+00   0.0000000e+00   0.0000000e+00   0.0000000e+00   0.0000000e+00   0.0000000e+00   0.0000000e+00   0.0000000e+00   0.0000000e+00   0.0000000e+00   0.0000000e+00   0.0000000e+00   0.0000000e+00   0.0000000e+00   0.0000000e+00   0.0000000e+00   0.0000000e+00   0.0000000e+00   0.0000000e+00   0.0000000e+00   0.0000000e+00   0.0000000e+00   0.0000000e+00   0.0000000e+00   0.0000000e+00   0.0000000e+00   0.0000000e+00   0.0000000e+00   0.0000000e+00   0.0000000e+00   0.0000000e+00   0.0000000e+00   0.0000000e+00   0.0000000e+00   0.0000000e+00   0.0000000e+00   0.0000000e+00   0.0000000e+00   0.0000000e+00   0.0000000e+00
   0.0000000e+00   2.5500000e+02   2.5500000e+02   2.5500000e+02   2.5500000e+02   2.5500000e+02   2.5500000e+02   2.5500000e+02   2.5500000e+02   2.5500000e+02   2.5500000e+02   2.5500000e+02   2.5500000e+02   2.5500000e+02   2.5500000e+02   2.5500000e+02   2.5500000e+02   2.5500000e+02   2.5500000e+02   2.5500000e+02   2.5500000e+02   2.5500000e+02   2.5500000e+02   2.5500000e+02   2.5500000e+02   2.5500000e+02   2.5500000e+02   2.5500000e+02   2.5500000e+02   2.5500000e+02   2.5500000e+02   2.5500000e+02   2.5500000e+02   2.5500000e+02   2.5500000e+02   2.5500000e+02   2.5500000e+02   2.5500000e+02   2.5500000e+02   2.5500000e+02   2.5500000e+02   2.5500000e+02   2.5500000e+02   2.5500000e+02   2.5500000e+02   2.5500000e+02   2.5500000e+02   2.5500000e+02   2.5500000e+02   2.5500000e+02   2.5500000e+02   2.5500000e+02   2.5500000e+02   2.5500000e+02   2.5500000e+02   2.5500000e+02   2.5500000e+02   2.5500000e+02   2.5500000e+02   2.5500000e+02   2.5500000e+02   0.0000000e+00   2.5500000e+02   2.5500000e+02   2.5500000e+02   2.5500000e+02   0.0000000e+00   2.5500000e+02   2.5500000e+02   2.5500000e+02   2.5500000e+02   2.5500000e+02   2.5500000e+02   2.5500000e+02   2.5500000e+02   2.5500000e+02   2.5500000e+02   2.5500000e+02   2.5500000e+02   2.5500000e+02   2.5500000e+02   2.5500000e+02   2.5500000e+02   2.5500000e+02   2.5500000e+02   2.5500000e+02   2.5500000e+02   2.5500000e+02   2.5500000e+02   2.5500000e+02   2.5500000e+02   2.5500000e+02   2.5500000e+02   2.5500000e+02   2.5500000e+02   2.5500000e+02   2.5500000e+02   2.5500000e+02   2.5500000e+02   2.5500000e+02   2.5500000e+02   2.5500000e+02   2.5500000e+02   2.5500000e+02   2.5500000e+02   2.5500000e+02   2.5500000e+02   2.5500000e+02   2.5500000e+02   2.5500000e+02   2.5500000e+02   2.5500000e+02   2.5500000e+02   2.5500000e+02   2.5500000e+02   2.5500000e+02   2.5500000e+02   2.5500000e+02   2.5500000e+02   2.5500000e+02   2.5500000e+02   2.5500000e+02   2.5500000e+02   2.5500000e+02   2.5500000e+02   2.5500000e+02   2.5500000e+02   2.5500000e+02   2.5500000e+02   2.5500000e+02   2.5500000e+02   2.5500000e+02   2.5500000e+02   2.5500000e+02   2.5500000e+02   2.5500000e+02   2.5500000e+02   2.5500000e+02   2.5500000e+02   2.5500000e+02   2.5500000e+02   2.5500000e+02   2.5500000e+02   2.5500000e+02   2.5500000e+02   2.5500000e+02   0.0000000e+00   2.5500000e+02   2.5500000e+02   2.5500000e+02   2.5500000e+02   0.0000000e+00   2.5500000e+02   2.5500000e+02   2.5500000e+02   2.5500000e+02   2.5500000e+02   2.5500000e+02   2.5500000e+02   2.5500000e+02   2.5500000e+02   2.5500000e+02   2.5500000e+02   2.5500000e+02   2.5500000e+02   2.5500000e+02   2.5500000e+02   2.5500000e+02   2.5500000e+02   2.5500000e+02   2.5500000e+02   2.5500000e+02   2.5500000e+02   2.5500000e+02   2.5500000e+02   2.5500000e+02   2.5500000e+02   2.5500000e+02   2.5500000e+02   2.5500000e+02   2.5500000e+02   2.5500000e+02   2.5500000e+02   2.5500000e+02   2.5500000e+02   2.5500000e+02   2.5500000e+02   2.5500000e+02   2.5500000e+02   2.5500000e+02   2.5500000e+02   2.5500000e+02   2.5500000e+02   2.5500000e+02   2.5500000e+02   2.5500000e+02   2.5500000e+02   2.5500000e+02   2.5500000e+02   2.5500000e+02   2.5500000e+02   2.5500000e+02   2.5500000e+02   2.5500000e+02   2.5500000e+02   2.5500000e+02   2.5500000e+02   2.5500000e+02   2.5500000e+02   2.5500000e+02   2.5500000e+02   2.5500000e+02   2.5500000e+02   2.5500000e+02   2.5500000e+02   2.5500000e+02   0.0000000e+00   0.0000000e+00   0.0000000e+00   0.0000000e+00   0.0000000e+00   0.0000000e+00   0.0000000e+00   0.0000000e+00   0.0000000e+00   0.0000000e+00   0.0000000e+00   0.0000000e+00   0.0000000e+00   0.0000000e+00   0.0000000e+00   0.0000000e+00   0.0000000e+00   0.0000000e+00   0.0000000e+00   0.0000000e+00   0.0000000e+00   0.0000000e+00   0.0000000e+00   0.0000000e+00   0.0000000e+00   0.0000000e+00   0.0000000e+00   0.0000000e+00   0.0000000e+00   0.0000000e+00   0.0000000e+00   0.0000000e+00   0.0000000e+00   0.0000000e+00   0.0000000e+00   0.0000000e+00   0.0000000e+00   0.0000000e+00   0.0000000e+00   0.0000000e+00
   0.0000000e+00   2.5500000e+02   2.5500000e+02   2.5500000e+02   2.5500000e+02   2.5500000e+02   2.5500000e+02   2.5500000e+02   2.5500000e+02   2.5500000e+02   2.5500000e+02   2.5500000e+02   2.5500000e+02   2.5500000e+02   2.5500000e+02   2.5500000e+02   2.5500000e+02   2.5500000e+02   2.5500000e+02   2.5500000e+02   2.5500000e+02   2.5500000e+02   2.5500000e+02   2.5500000e+02   2.5500000e+02   2.5500000e+02   2.5500000e+02   2.5500000e+02   2.5500000e+02   2.5500000e+02   2.5500000e+02   2.5500000e+02   2.5500000e+02   2.5500000e+02   2.5500000e+02   2.5500000e+02   2.5500000e+02   2.5500000e+02   2.5500000e+02   2.5500000e+02   2.5500000e+02   2.5500000e+02   2.5500000e+02   2.5500000e+02   2.5500000e+02   2.5500000e+02   2.5500000e+02   2.5500000e+02   2.5500000e+02   2.5500000e+02   2.5500000e+02   2.5500000e+02   2.5500000e+02   2.5500000e+02   2.5500000e+02   2.5500000e+02   2.5500000e+02   2.5500000e+02   2.5500000e+02   2.5500000e+02   2.5500000e+02   0.0000000e+00   2.5500000e+02   2.5500000e+02   2.5500000e+02   2.5500000e+02   0.0000000e+00   2.5500000e+02   2.5500000e+02   2.5500000e+02   2.5500000e+02   2.5500000e+02   2.5500000e+02   2.5500000e+02   2.5500000e+02   2.5500000e+02   2.5500000e+02   2.5500000e+02   2.5500000e+02   2.5500000e+02   2.5500000e+02   2.5500000e+02   2.5500000e+02   2.5500000e+02   2.5500000e+02   2.5500000e+02   2.5500000e+02   2.5500000e+02   2.5500000e+02   2.5500000e+02   2.5500000e+02   2.5500000e+02   2.5500000e+02   2.5500000e+02   2.5500000e+02   2.5500000e+02   2.5500000e+02   2.5500000e+02   2.5500000e+02   2.5500000e+02   2.5500000e+02   2.5500000e+02   2.5500000e+02   2.5500000e+02   2.5500000e+02   2.5500000e+02   2.5500000e+02   2.5500000e+02   2.5500000e+02   2.5500000e+02   2.5500000e+02   2.5500000e+02   2.5500000e+02   2.5500000e+02   2.5500000e+02   2.5500000e+02   2.5500000e+02   2.5500000e+02   2.5500000e+02   2.5500000e+02   2.5500000e+02   2.5500000e+02   2.5500000e+02   2.5500000e+02   2.5500000e+02   2.5500000e+02   2.5500000e+02   2.5500000e+02   2.5500000e+02   2.5500000e+02   2.5500000e+02   2.5500000e+02   2.5500000e+02   2.5500000e+02   2.5500000e+02   2.5500000e+02   2.5500000e+02   2.5500000e+02   2.5500000e+02   2.5500000e+02   2.5500000e+02   2.5500000e+02   2.5500000e+02   2.5500000e+02   2.5500000e+02   2.5500000e+02   0.0000000e+00   0.0000000e+00   2.5500000e+02   2.5500000e+02   2.5500000e+02   0.0000000e+00   0.0000000e+00   2.5500000e+02   2.5500000e+02   2.5500000e+02   2.5500000e+02   2.5500000e+02   2.5500000e+02   2.5500000e+02   2.5500000e+02   2.5500000e+02   2.5500000e+02   2.5500000e+02   2.5500000e+02   2.5500000e+02   2.5500000e+02   2.5500000e+02   2.5500000e+02   2.5500000e+02   2.5500000e+02   2.5500000e+02   2.5500000e+02   2.5500000e+02   2.5500000e+02   2.5500000e+02   2.5500000e+02   2.5500000e+02   2.5500000e+02   2.5500000e+02   2.5500000e+02   2.5500000e+02   2.5500000e+02   2.5500000e+02   2.5500000e+02   2.5500000e+02   2.5500000e+02   2.5500000e+02   2.5500000e+02   2.5500000e+02   2.5500000e+02   2.5500000e+02   2.5500000e+02   2.5500000e+02   2.5500000e+02   2.5500000e+02   2.5500000e+02   2.5500000e+02   2.5500000e+02   2.5500000e+02   2.5500000e+02   2.5500000e+02   2.5500000e+02   2.5500000e+02   2.5500000e+02   2.5500000e+02   2.5500000e+02   2.5500000e+02   2.5500000e+02   2.5500000e+02   2.5500000e+02   2.5500000e+02   2.5500000e+02   2.5500000e+02   2.5500000e+02   2.5500000e+02   0.0000000e+00   0.0000000e+00   0.0000000e+00   0.0000000e+00   0.0000000e+00   0.0000000e+00   0.0000000e+00   0.0000000e+00   0.0000000e+00   0.0000000e+00   0.0000000e+00   0.0000000e+00   0.0000000e+00   0.0000000e+00   0.0000000e+00   0.0000000e+00   0.0000000e+00   0.0000000e+00   0.0000000e+00   0.0000000e+00   0.0000000e+00   0.0000000e+00   0.0000000e+00   0.0000000e+00   0.0000000e+00   0.0000000e+00   0.0000000e+00   0.0000000e+00   0.0000000e+00   0.0000000e+00   0.0000000e+00   0.0000000e+00   0.0000000e+00   0.0000000e+00   0.0000000e+00   0.0000000e+00   0.0000000e+00   0.0000000e+00   0.0000000e+00   0.0000000e+00
   0.0000000e+00   2.5500000e+02   2.5500000e+02   2.5500000e+02   2.5500000e+02   2.5500000e+02   2.5500000e+02   2.5500000e+02   2.5500000e+02   2.5500000e+02   2.5500000e+02   2.5500000e+02   2.5500000e+02   2.5500000e+02   2.5500000e+02   2.5500000e+02   2.5500000e+02   2.5500000e+02   2.5500000e+02   2.5500000e+02   2.5500000e+02   2.5500000e+02   2.5500000e+02   2.5500000e+02   2.5500000e+02   2.5500000e+02   2.5500000e+02   2.5500000e+02   2.5500000e+02   2.5500000e+02   2.5500000e+02   2.5500000e+02   2.5500000e+02   2.5500000e+02   2.5500000e+02   2.5500000e+02   2.5500000e+02   2.5500000e+02   2.5500000e+02   2.5500000e+02   2.5500000e+02   2.5500000e+02   2.5500000e+02   2.5500000e+02   2.5500000e+02   2.5500000e+02   2.5500000e+02   2.5500000e+02   2.5500000e+02   2.5500000e+02   2.5500000e+02   2.5500000e+02   2.5500000e+02   2.5500000e+02   2.5500000e+02   2.5500000e+02   2.5500000e+02   2.5500000e+02   2.5500000e+02   2.5500000e+02   2.5500000e+02   0.0000000e+00   2.5500000e+02   2.5500000e+02   2.5500000e+02   2.5500000e+02   0.0000000e+00   2.5500000e+02   2.5500000e+02   2.5500000e+02   2.5500000e+02   2.5500000e+02   2.5500000e+02   2.5500000e+02   2.5500000e+02   2.5500000e+02   2.5500000e+02   2.5500000e+02   2.5500000e+02   2.5500000e+02   2.5500000e+02   2.5500000e+02   2.5500000e+02   2.5500000e+02   2.5500000e+02   2.5500000e+02   2.5500000e+02   2.5500000e+02   2.5500000e+02   2.5500000e+02   2.5500000e+02   2.5500000e+02   2.5500000e+02   2.5500000e+02   2.5500000e+02   2.5500000e+02   2.5500000e+02   2.5500000e+02   2.5500000e+02   2.5500000e+02   2.5500000e+02   2.5500000e+02   2.5500000e+02   2.5500000e+02   2.5500000e+02   2.5500000e+02   2.5500000e+02   2.5500000e+02   2.5500000e+02   2.5500000e+02   2.5500000e+02   2.5500000e+02   2.5500000e+02   2.5500000e+02   2.5500000e+02   2.5500000e+02   2.5500000e+02   2.5500000e+02   2.5500000e+02   2.5500000e+02   2.5500000e+02   2.5500000e+02   2.5500000e+02   2.5500000e+02   2.5500000e+02   2.5500000e+02   2.5500000e+02   2.5500000e+02   2.5500000e+02   2.5500000e+02   2.5500000e+02   2.5500000e+02   2.5500000e+02   2.5500000e+02   2.5500000e+02   2.5500000e+02   2.5500000e+02   2.5500000e+02   2.5500000e+02   2.5500000e+02   2.5500000e+02   2.5500000e+02   2.5500000e+02   2.5500000e+02   2.5500000e+02   2.5500000e+02   2.5500000e+02   0.0000000e+00   2.5500000e+02   2.5500000e+02   2.5500000e+02   2.5500000e+02   0.0000000e+00   2.5500000e+02   2.5500000e+02   2.5500000e+02   2.5500000e+02   2.5500000e+02   2.5500000e+02   2.5500000e+02   2.5500000e+02   2.5500000e+02   2.5500000e+02   2.5500000e+02   2.5500000e+02   2.5500000e+02   2.5500000e+02   2.5500000e+02   2.5500000e+02   2.5500000e+02   2.5500000e+02   2.5500000e+02   2.5500000e+02   2.5500000e+02   2.5500000e+02   2.5500000e+02   2.5500000e+02   2.5500000e+02   2.5500000e+02   2.5500000e+02   2.5500000e+02   2.5500000e+02   2.5500000e+02   2.5500000e+02   2.5500000e+02   2.5500000e+02   2.5500000e+02   2.5500000e+02   2.5500000e+02   2.5500000e+02   2.5500000e+02   2.5500000e+02   2.5500000e+02   2.5500000e+02   2.5500000e+02   2.5500000e+02   2.5500000e+02   2.5500000e+02   2.5500000e+02   2.5500000e+02   2.5500000e+02   2.5500000e+02   2.5500000e+02   2.5500000e+02   2.5500000e+02   2.5500000e+02   2.5500000e+02   2.5500000e+02   2.5500000e+02   2.5500000e+02   2.5500000e+02   2.5500000e+02   2.5500000e+02   2.5500000e+02   2.5500000e+02   2.5500000e+02   0.0000000e+00   0.0000000e+00   0.0000000e+00   0.0000000e+00   0.0000000e+00   0.0000000e+00   0.0000000e+00   0.0000000e+00   0.0000000e+00   0.0000000e+00   0.0000000e+00   0.0000000e+00   0.0000000e+00   0.0000000e+00   0.0000000e+00   0.0000000e+00   0.0000000e+00   0.0000000e+00   0.0000000e+00   0.0000000e+00   0.0000000e+00   0.0000000e+00   0.0000000e+00   0.0000000e+00   0.0000000e+00   0.0000000e+00   0.0000000e+00   0.0000000e+00   0.0000000e+00   0.0000000e+00   0.0000000e+00   0.0000000e+00   0.0000000e+00   0.0000000e+00   0.0000000e+00   0.0000000e+00   0.0000000e+00   0.0000000e+00   0.0000000e+00   0.0000000e+00
   0.0000000e+00   2.5500000e+02   2.5500000e+02   2.5500000e+02   2.5500000e+02   2.5500000e+02   2.5500000e+02   2.5500000e+02   2.5500000e+02   2.5500000e+02   2.5500000e+02   2.5500000e+02   2.5500000e+02   2.5500000e+02   2.5500000e+02   2.5500000e+02   2.5500000e+02   2.5500000e+02   2.5500000e+02   2.5500000e+02   2.5500000e+02   2.5500000e+02   2.5500000e+02   2.5500000e+02   2.5500000e+02   2.5500000e+02   2.5500000e+02   2.5500000e+02   2.5500000e+02   2.5500000e+02   2.5500000e+02   2.5500000e+02   2.5500000e+02   2.5500000e+02   2.5500000e+02   2.5500000e+02   2.5500000e+02   2.5500000e+02   2.5500000e+02   2.5500000e+02   2.5500000e+02   2.5500000e+02   2.5500000e+02   2.5500000e+02   2.5500000e+02   2.5500000e+02   2.5500000e+02   2.5500000e+02   2.5500000e+02   2.5500000e+02   2.5500000e+02   2.5500000e+02   2.5500000e+02   2.5500000e+02   2.5500000e+02   2.5500000e+02   2.5500000e+02   2.5500000e+02   2.5500000e+02   2.5500000e+02   2.5500000e+02   0.0000000e+00   0.0000000e+00   2.5500000e+02   2.5500000e+02   2.5500000e+02   0.0000000e+00   2.5500000e+02   2.5500000e+02   2.5500000e+02   2.5500000e+02   2.5500000e+02   2.5500000e+02   2.5500000e+02   2.5500000e+02   2.5500000e+02   2.5500000e+02   2.5500000e+02   2.5500000e+02   2.5500000e+02   2.5500000e+02   2.5500000e+02   2.5500000e+02   2.5500000e+02   2.5500000e+02   2.5500000e+02   2.5500000e+02   2.5500000e+02   2.5500000e+02   2.5500000e+02   2.5500000e+02   2.5500000e+02   2.5500000e+02   2.5500000e+02   2.5500000e+02   2.5500000e+02   2.5500000e+02   2.5500000e+02   2.5500000e+02   2.5500000e+02   2.5500000e+02   2.5500000e+02   2.5500000e+02   2.5500000e+02   2.5500000e+02   2.5500000e+02   2.5500000e+02   2.5500000e+02   2.5500000e+02   2.5500000e+02   2.5500000e+02   2.5500000e+02   2.5500000e+02   2.5500000e+02   2.5500000e+02   2.5500000e+02   2.5500000e+02   2.5500000e+02   2.5500000e+02   2.5500000e+02   2.5500000e+02   2.5500000e+02   2.5500000e+02   2.5500000e+02   2.5500000e+02   2.5500000e+02   2.5500000e+02   2.5500000e+02   2.5500000e+02   2.5500000e+02   2.5500000e+02   2.5500000e+02   2.5500000e+02   2.5500000e+02   2.5500000e+02   2.5500000e+02   2.5500000e+02   2.5500000e+02   2.5500000e+02   2.5500000e+02   2.5500000e+02   2.5500000e+02   2.5500000e+02   2.5500000e+02   2.5500000e+02   2.5500000e+02   2.5500000e+02   0.0000000e+00   0.0000000e+00   2.5500000e+02   2.5500000e+02   2.5500000e+02   0.0000000e+00   0.0000000e+00   2.5500000e+02   2.5500000e+02   2.5500000e+02   2.5500000e+02   2.5500000e+02   2.5500000e+02   2.5500000e+02   2.5500000e+02   2.5500000e+02   2.5500000e+02   2.5500000e+02   2.5500000e+02   2.5500000e+02   2.5500000e+02   2.5500000e+02   2.5500000e+02   2.5500000e+02   2.5500000e+02   2.5500000e+02   2.5500000e+02   2.5500000e+02   2.5500000e+02   2.5500000e+02   2.5500000e+02   2.5500000e+02   2.5500000e+02   2.5500000e+02   2.5500000e+02   2.5500000e+02   2.5500000e+02   2.5500000e+02   2.5500000e+02   2.5500000e+02   2.5500000e+02   2.5500000e+02   2.5500000e+02   2.5500000e+02   2.5500000e+02   2.5500000e+02   2.5500000e+02   2.5500000e+02   2.5500000e+02   2.5500000e+02   2.5500000e+02   2.5500000e+02   2.5500000e+02   2.5500000e+02   2.5500000e+02   2.5500000e+02   2.5500000e+02   2.5500000e+02   2.5500000e+02   2.5500000e+02   2.5500000e+02   2.5500000e+02   2.5500000e+02   2.5500000e+02   2.5500000e+02   2.5500000e+02   2.5500000e+02   2.5500000e+02   2.5500000e+02   0.0000000e+00   0.0000000e+00   0.0000000e+00   0.0000000e+00   0.0000000e+00   0.0000000e+00   0.0000000e+00   0.0000000e+00   0.0000000e+00   0.0000000e+00   0.0000000e+00   0.0000000e+00   0.0000000e+00   0.0000000e+00   0.0000000e+00   0.0000000e+00   0.0000000e+00   0.0000000e+00   0.0000000e+00   0.0000000e+00   0.0000000e+00   0.0000000e+00   0.0000000e+00   0.0000000e+00   0.0000000e+00   0.0000000e+00   0.0000000e+00   0.0000000e+00   0.0000000e+00   0.0000000e+00   0.0000000e+00   0.0000000e+00   0.0000000e+00   0.0000000e+00   0.0000000e+00   0.0000000e+00   0.0000000e+00   0.0000000e+00   0.0000000e+00   0.0000000e+00
   0.0000000e+00   2.5500000e+02   2.5500000e+02   2.5500000e+02   2.5500000e+02   2.5500000e+02   2.5500000e+02   2.5500000e+02   2.5500000e+02   2.5500000e+02   2.5500000e+02   2.5500000e+02   2.5500000e+02   2.5500000e+02   2.5500000e+02   2.5500000e+02   2.5500000e+02   2.5500000e+02   2.5500000e+02   2.5500000e+02   2.5500000e+02   2.5500000e+02   2.5500000e+02   2.5500000e+02   2.5500000e+02   2.5500000e+02   2.5500000e+02   2.5500000e+02   2.5500000e+02   2.5500000e+02   2.5500000e+02   2.5500000e+02   2.5500000e+02   2.5500000e+02   2.5500000e+02   2.5500000e+02   2.5500000e+02   2.5500000e+02   2.5500000e+02   2.5500000e+02   2.5500000e+02   2.5500000e+02   2.5500000e+02   2.5500000e+02   2.5500000e+02   2.5500000e+02   2.5500000e+02   2.5500000e+02   2.5500000e+02   2.5500000e+02   2.5500000e+02   2.5500000e+02   2.5500000e+02   2.5500000e+02   2.5500000e+02   2.5500000e+02   2.5500000e+02   2.5500000e+02   2.5500000e+02   2.5500000e+02   2.5500000e+02   0.0000000e+00   0.0000000e+00   2.5500000e+02   2.5500000e+02   2.5500000e+02   0.0000000e+00   2.5500000e+02   2.5500000e+02   2.5500000e+02   2.5500000e+02   2.5500000e+02   2.5500000e+02   2.5500000e+02   2.5500000e+02   2.5500000e+02   2.5500000e+02   2.5500000e+02   2.5500000e+02   2.5500000e+02   2.5500000e+02   2.5500000e+02   2.5500000e+02   2.5500000e+02   2.5500000e+02   2.5500000e+02   2.5500000e+02   2.5500000e+02   2.5500000e+02   2.5500000e+02   2.5500000e+02   2.5500000e+02   2.5500000e+02   2.5500000e+02   2.5500000e+02   2.5500000e+02   2.5500000e+02   2.5500000e+02   2.5500000e+02   2.5500000e+02   2.5500000e+02   2.5500000e+02   2.5500000e+02   2.5500000e+02   2.5500000e+02   2.5500000e+02   2.5500000e+02   2.5500000e+02   2.5500000e+02   2.5500000e+02   2.5500000e+02   2.5500000e+02   2.5500000e+02   2.5500000e+02   2.5500000e+02   2.5500000e+02   2.5500000e+02   2.5500000e+02   2.5500000e+02   2.5500000e+02   2.5500000e+02   2.5500000e+02   2.5500000e+02   2.5500000e+02   2.5500000e+02   2.5500000e+02   2.5500000e+02   2.5500000e+02   2.5500000e+02   2.5500000e+02   2.5500000e+02   2.5500000e+02   2.5500000e+02   2.5500000e+02   2.5500000e+02   2.5500000e+02   2.5500000e+02   2.5500000e+02   2.5500000e+02   2.5500000e+02   2.5500000e+02   2.5500000e+02   2.5500000e+02   2.5500000e+02   2.5500000e+02   2.5500000e+02   2.5500000e+02   0.0000000e+00   0.0000000e+00   2.5500000e+02   2.5500000e+02   2.5500000e+02   0.0000000e+00   0.0000000e+00   2.5500000e+02   2.5500000e+02   2.5500000e+02   2.5500000e+02   2.5500000e+02   2.5500000e+02   2.5500000e+02   2.5500000e+02   2.5500000e+02   2.5500000e+02   2.5500000e+02   2.5500000e+02   2.5500000e+02   2.5500000e+02   2.5500000e+02   2.5500000e+02   2.5500000e+02   2.5500000e+02   2.5500000e+02   2.5500000e+02   2.5500000e+02   2.5500000e+02   2.5500000e+02   2.5500000e+02   2.5500000e+02   2.5500000e+02   2.5500000e+02   2.5500000e+02   2.5500000e+02   2.5500000e+02   2.5500000e+02   2.5500000e+02   2.5500000e+02   2.5500000e+02   2.5500000e+02   2.5500000e+02   2.5500000e+02   2.5500000e+02   2.5500000e+02   2.5500000e+02   2.5500000e+02   2.5500000e+02   2.5500000e+02   2.5500000e+02   2.5500000e+02   2.5500000e+02   2.5500000e+02   2.5500000e+02   2.5500000e+02   2.5500000e+02   2.5500000e+02   2.5500000e+02   2.5500000e+02   2.5500000e+02   2.5500000e+02   2.5500000e+02   2.5500000e+02   2.5500000e+02   2.5500000e+02   2.5500000e+02   2.5500000e+02   2.5500000e+02   0.0000000e+00   0.0000000e+00   0.0000000e+00   0.0000000e+00   0.0000000e+00   0.0000000e+00   0.0000000e+00   0.0000000e+00   0.0000000e+00   0.0000000e+00   0.0000000e+00   0.0000000e+00   0.0000000e+00   0.0000000e+00   0.0000000e+00   0.0000000e+00   0.0000000e+00   0.0000000e+00   0.0000000e+00   0.0000000e+00   0.0000000e+00   0.0000000e+00   0.0000000e+00   0.0000000e+00   0.0000000e+00   0.0000000e+00   0.0000000e+00   0.0000000e+00   0.0000000e+00   0.0000000e+00   0.0000000e+00   0.0000000e+00   0.0000000e+00   0.0000000e+00   0.0000000e+00   0.0000000e+00   0.0000000e+00   0.0000000e+00   0.0000000e+00   0.0000000e+00
   0.0000000e+00   2.5500000e+02   2.5500000e+02   2.5500000e+02   2.5500000e+02   2.5500000e+02   2.5500000e+02   2.5500000e+02   2.5500000e+02   2.5500000e+02   2.5500000e+02   2.5500000e+02   2.5500000e+02   2.5500000e+02   2.5500000e+02   2.5500000e+02   2.5500000e+02   2.5500000e+02   2.5500000e+02   2.5500000e+02   2.5500000e+02   2.5500000e+02   2.5500000e+02   2.5500000e+02   2.5500000e+02   2.5500000e+02   2.5500000e+02   2.5500000e+02   2.5500000e+02   2.5500000e+02   2.5500000e+02   2.5500000e+02   2.5500000e+02   2.5500000e+02   2.5500000e+02   2.5500000e+02   2.5500000e+02   2.5500000e+02   2.5500000e+02   2.5500000e+02   2.5500000e+02   2.5500000e+02   2.5500000e+02   2.5500000e+02   2.5500000e+02   2.5500000e+02   2.5500000e+02   2.5500000e+02   2.5500000e+02   2.5500000e+02   2.5500000e+02   2.5500000e+02   2.5500000e+02   2.5500000e+02   2.5500000e+02   2.5500000e+02   2.5500000e+02   2.5500000e+02   2.5500000e+02   2.5500000e+02   2.5500000e+02   0.0000000e+00   0.0000000e+00   2.5500000e+02   2.5500000e+02   2.5500000e+02   0.0000000e+00   0.0000000e+00   2.5500000e+02   2.5500000e+02   2.5500000e+02   2.5500000e+02   2.5500000e+02   2.5500000e+02   2.5500000e+02   2.5500000e+02   2.5500000e+02   2.5500000e+02   2.5500000e+02   2.5500000e+02   2.5500000e+02   2.5500000e+02   2.5500000e+02   2.5500000e+02   2.5500000e+02   2.5500000e+02   2.5500000e+02   2.5500000e+02   2.5500000e+02   2.5500000e+02   2.5500000e+02   2.5500000e+02   2.5500000e+02   2.5500000e+02   2.5500000e+02   2.5500000e+02   2.5500000e+02   2.5500000e+02   2.5500000e+02   2.5500000e+02   2.5500000e+02   2.5500000e+02   2.5500000e+02   2.5500000e+02   2.5500000e+02   2.5500000e+02   2.5500000e+02   2.5500000e+02   2.5500000e+02   2.5500000e+02   2.5500000e+02   2.5500000e+02   2.5500000e+02   2.5500000e+02   2.5500000e+02   2.5500000e+02   2.5500000e+02   2.5500000e+02   2.5500000e+02   2.5500000e+02   2.5500000e+02   2.5500000e+02   2.5500000e+02   2.5500000e+02   2.5500000e+02   2.5500000e+02   2.5500000e+02   2.5500000e+02   2.5500000e+02   2.5500000e+02   2.5500000e+02   2.5500000e+02   2.5500000e+02   2.5500000e+02   2.5500000e+02   2.5500000e+02   2.5500000e+02   2.5500000e+02   2.5500000e+02   2.5500000e+02   2.5500000e+02   2.5500000e+02   2.5500000e+02   2.5500000e+02   2.5500000e+02   2.5500000e+02   2.5500000e+02   2.5500000e+02   0.0000000e+00   0.0000000e+00   2.5500000e+02   2.5500000e+02   0.0000000e+00   0.0000000e+00   0.0000000e+00   2.5500000e+02   2.5500000e+02   2.5500000e+02   2.5500000e+02   2.5500000e+02   2.5500000e+02   2.5500000e+02   2.5500000e+02   2.5500000e+02   2.5500000e+02   2.5500000e+02   2.5500000e+02   2.5500000e+02   2.5500000e+02   2.5500000e+02   2.5500000e+02   2.5500000e+02   2.5500000e+02   2.5500000e+02   2.5500000e+02   2.5500000e+02   2.5500000e+02   2.5500000e+02   2.5500000e+02   2.5500000e+02   2.5500000e+02   2.5500000e+02   2.5500000e+02   2.5500000e+02   2.5500000e+02   2.5500000e+02   2.5500000e+02   2.5500000e+02   2.5500000e+02   2.5500000e+02   2.5500000e+02   2.5500000e+02   2.5500000e+02   2.5500000e+02   2.5500000e+02   2.5500000e+02   2.5500000e+02   2.5500000e+02   2.5500000e+02   2.5500000e+02   2.5500000e+02   2.5500000e+02   2.5500000e+02   2.5500000e+02   2.5500000e+02   2.5500000e+02   2.5500000e+02   2.5500000e+02   2.5500000e+02   2.5500000e+02   2.5500000e+02   2.5500000e+02   2.5500000e+02   2.5500000e+02   2.5500000e+02   2.5500000e+02   0.0000000e+00   0.0000000e+00   0.0000000e+00   0.0000000e+00   0.0000000e+00   0.0000000e+00   0.0000000e+00   0.0000000e+00   0.0000000e+00   0.0000000e+00   0.0000000e+00   0.0000000e+00   0.0000000e+00   0.0000000e+00   0.0000000e+00   0.0000000e+00   0.0000000e+00   0.0000000e+00   0.0000000e+00   0.0000000e+00   0.0000000e+00   0.0000000e+00   0.0000000e+00   0.0000000e+00   0.0000000e+00   0.0000000e+00   0.0000000e+00   0.0000000e+00   0.0000000e+00   0.0000000e+00   0.0000000e+00   0.0000000e+00   0.0000000e+00   0.0000000e+00   0.0000000e+00   0.0000000e+00   0.0000000e+00   0.0000000e+00   0.0000000e+00   0.0000000e+00
   0.0000000e+00   2.5500000e+02   2.5500000e+02   2.5500000e+02   2.5500000e+02   2.5500000e+02   2.5500000e+02   2.5500000e+02   2.5500000e+02   2.5500000e+02   2.5500000e+02   2.5500000e+02   2.5500000e+02   2.5500000e+02   2.5500000e+02   2.5500000e+02   2.5500000e+02   2.5500000e+02   2.5500000e+02   2.5500000e+02   2.5500000e+02   2.5500000e+02   2.5500000e+02   2.5500000e+02   2.5500000e+02   2.5500000e+02   2.5500000e+02   2.5500000e+02   2.5500000e+02   2.5500000e+02   2.5500000e+02   2.5500000e+02   2.5500000e+02   2.5500000e+02   2.5500000e+02   2.5500000e+02   2.5500000e+02   2.5500000e+02   2.5500000e+02   2.5500000e+02   2.5500000e+02   2.5500000e+02   2.5500000e+02   2.5500000e+02   2.5500000e+02   2.5500000e+02   2.5500000e+02   2.5500000e+02   2.5500000e+02   2.5500000e+02   2.5500000e+02   2.5500000e+02   2.5500000e+02   2.5500000e+02   2.5500000e+02   2.5500000e+02   2.5500000e+02   2.5500000e+02   2.5500000e+02   2.5500000e+02   2.5500000e+02   0.0000000e+00   0.0000000e+00   2.5500000e+02   2.5500000e+02   2.5500000e+02   0.0000000e+00   0.0000000e+00   2.5500000e+02   2.5500000e+02   2.5500000e+02   2.5500000e+02   2.5500000e+02   2.5500000e+02   2.5500000e+02   2.5500000e+02   2.5500000e+02   2.5500000e+02   2.5500000e+02   2.5500000e+02   2.5500000e+02   2.5500000e+02   2.5500000e+02   2.5500000e+02   2.5500000e+02   2.5500000e+02   2.5500000e+02   2.5500000e+02   2.5500000e+02   2.5500000e+02   2.5500000e+02   2.5500000e+02   2.5500000e+02   2.5500000e+02   2.5500000e+02   2.5500000e+02   2.5500000e+02   2.5500000e+02   2.5500000e+02   2.5500000e+02   2.5500000e+02   2.5500000e+02   2.5500000e+02   2.5500000e+02   2.5500000e+02   2.5500000e+02   2.5500000e+02   2.5500000e+02   2.5500000e+02   2.5500000e+02   2.5500000e+02   2.5500000e+02   2.5500000e+02   2.5500000e+02   2.5500000e+02   2.5500000e+02   2.5500000e+02   2.5500000e+02   2.5500000e+02   2.5500000e+02   2.5500000e+02   2.5500000e+02   2.5500000e+02   2.5500000e+02   2.5500000e+02   2.5500000e+02   2.5500000e+02   2.5500000e+02   2.5500000e+02   2.5500000e+02   2.5500000e+02   2.5500000e+02   2.5500000e+02   2.5500000e+02   2.5500000e+02   2.5500000e+02   2.5500000e+02   2.5500000e+02   2.5500000e+02   2.5500000e+02   2.5500000e+02   2.5500000e+02   2.5500000e+02   2.5500000e+02   2.5500000e+02   2.5500000e+02   2.5500000e+02   2.5500000e+02   0.0000000e+00   0.0000000e+00   0.0000000e+00   2.5500000e+02   0.0000000e+00   0.0000000e+00   0.0000000e+00   2.5500000e+02   2.5500000e+02   2.5500000e+02   2.5500000e+02   2.5500000e+02   2.5500000e+02   2.5500000e+02   2.5500000e+02   2.5500000e+02   2.5500000e+02   2.5500000e+02   2.5500000e+02   2.5500000e+02   2.5500000e+02   2.5500000e+02   2.5500000e+02   2.5500000e+02   2.5500000e+02   2.5500000e+02   2.5500000e+02   2.5500000e+02   2.5500000e+02   2.5500000e+02   2.5500000e+02   2.5500000e+02   2.5500000e+02   2.5500000e+02   2.5500000e+02   2.5500000e+02   2.5500000e+02   2.5500000e+02   2.5500000e+02   2.5500000e+02   2.5500000e+02   2.5500000e+02   2.5500000e+02   2.5500000e+02   2.5500000e+02   2.5500000e+02   2.5500000e+02   2.5500000e+02   2.5500000e+02   2.5500000e+02   2.5500000e+02   2.5500000e+02   2.5500000e+02   2.5500000e+02   2.5500000e+02   2.5500000e+02   2.5500000e+02   2.5500000e+02   2.5500000e+02   2.5500000e+02   2.5500000e+02   2.5500000e+02   2.5500000e+02   2.5500000e+02   2.5500000e+02   2.5500000e+02   2.5500000e+02   2.5500000e+02   0.0000000e+00   0.0000000e+00   0.0000000e+00   0.0000000e+00   0.0000000e+00   0.0000000e+00   0.0000000e+00   0.0000000e+00   0.0000000e+00   0.0000000e+00   0.0000000e+00   0.0000000e+00   0.0000000e+00   0.0000000e+00   0.0000000e+00   0.0000000e+00   0.0000000e+00   0.0000000e+00   0.0000000e+00   0.0000000e+00   0.0000000e+00   0.0000000e+00   0.0000000e+00   0.0000000e+00   0.0000000e+00   0.0000000e+00   0.0000000e+00   0.0000000e+00   0.0000000e+00   0.0000000e+00   0.0000000e+00   0.0000000e+00   0.0000000e+00   0.0000000e+00   0.0000000e+00   0.0000000e+00   0.0000000e+00   0.0000000e+00   0.0000000e+00   0.0000000e+00
   0.0000000e+00   2.5500000e+02   2.5500000e+02   2.5500000e+02   2.5500000e+02   2.5500000e+02   2.5500000e+02   2.5500000e+02   2.5500000e+02   2.5500000e+02   2.5500000e+02   2.5500000e+02   2.5500000e+02   2.5500000e+02   2.5500000e+02   2.5500000e+02   2.5500000e+02   2.5500000e+02   2.5500000e+02   2.5500000e+02   2.5500000e+02   2.5500000e+02   2.5500000e+02   2.5500000e+02   2.5500000e+02   2.5500000e+02   2.5500000e+02   2.5500000e+02   2.5500000e+02   2.5500000e+02   2.5500000e+02   2.5500000e+02   2.5500000e+02   2.5500000e+02   2.5500000e+02   2.5500000e+02   2.5500000e+02   2.5500000e+02   2.5500000e+02   2.5500000e+02   2.5500000e+02   2.5500000e+02   2.5500000e+02   2.5500000e+02   2.5500000e+02   2.5500000e+02   2.5500000e+02   2.5500000e+02   2.5500000e+02   2.5500000e+02   2.5500000e+02   2.5500000e+02   2.5500000e+02   2.5500000e+02   2.5500000e+02   2.5500000e+02   2.5500000e+02   2.5500000e+02   2.5500000e+02   2.5500000e+02   2.5500000e+02   2.5500000e+02   0.0000000e+00   2.5500000e+02   2.5500000e+02   2.5500000e+02   0.0000000e+00   0.0000000e+00   2.5500000e+02   2.5500000e+02   2.5500000e+02   2.5500000e+02   2.5500000e+02   2.5500000e+02   2.5500000e+02   2.5500000e+02   2.5500000e+02   2.5500000e+02   2.5500000e+02   2.5500000e+02   2.5500000e+02   2.5500000e+02   2.5500000e+02   2.5500000e+02   2.5500000e+02   2.5500000e+02   2.5500000e+02   2.5500000e+02   2.5500000e+02   2.5500000e+02   2.5500000e+02   2.5500000e+02   2.5500000e+02   2.5500000e+02   2.5500000e+02   2.5500000e+02   2.5500000e+02   2.5500000e+02   2.5500000e+02   2.5500000e+02   2.5500000e+02   2.5500000e+02   2.5500000e+02   2.5500000e+02   2.5500000e+02   2.5500000e+02   2.5500000e+02   2.5500000e+02   2.5500000e+02   2.5500000e+02   2.5500000e+02   2.5500000e+02   2.5500000e+02   2.5500000e+02   2.5500000e+02   2.5500000e+02   2.5500000e+02   2.5500000e+02   2.5500000e+02   2.5500000e+02   2.5500000e+02   2.5500000e+02   2.5500000e+02   2.5500000e+02   2.5500000e+02   2.5500000e+02   2.5500000e+02   2.5500000e+02   2.5500000e+02   2.5500000e+02   2.5500000e+02   2.5500000e+02   2.5500000e+02   2.5500000e+02   2.5500000e+02   2.5500000e+02   2.5500000e+02   2.5500000e+02   2.5500000e+02   2.5500000e+02   2.5500000e+02   2.5500000e+02   2.5500000e+02   2.5500000e+02   2.5500000e+02   2.5500000e+02   2.5500000e+02   2.5500000e+02   0.0000000e+00   0.0000000e+00   0.0000000e+00   2.5500000e+02   2.5500000e+02   0.0000000e+00   0.0000000e+00   0.0000000e+00   2.5500000e+02   2.5500000e+02   2.5500000e+02   2.5500000e+02   2.5500000e+02   2.5500000e+02   2.5500000e+02   2.5500000e+02   2.5500000e+02   2.5500000e+02   2.5500000e+02   2.5500000e+02   2.5500000e+02   2.5500000e+02   2.5500000e+02   2.5500000e+02   2.5500000e+02   2.5500000e+02   2.5500000e+02   2.5500000e+02   2.5500000e+02   2.5500000e+02   2.5500000e+02   2.5500000e+02   2.5500000e+02   2.5500000e+02   2.5500000e+02   2.5500000e+02   2.5500000e+02   2.5500000e+02   2.5500000e+02   2.5500000e+02   2.5500000e+02   2.5500000e+02   2.5500000e+02   2.5500000e+02   2.5500000e+02   2.5500000e+02   2.5500000e+02   2.5500000e+02   2.5500000e+02   2.5500000e+02   2.5500000e+02   2.5500000e+02   2.5500000e+02   2.5500000e+02   2.5500000e+02   2.5500000e+02   2.5500000e+02   2.5500000e+02   2.5500000e+02   2.5500000e+02   2.5500000e+02   2.5500000e+02   2.5500000e+02   2.5500000e+02   2.5500000e+02   2.5500000e+02   2.5500000e+02   2.5500000e+02   0.0000000e+00   0.0000000e+00   0.0000000e+00   0.0000000e+00   0.0000000e+00   0.0000000e+00   0.0000000e+00   0.0000000e+00   0.0000000e+00   0.0000000e+00   0.0000000e+00   0.0000000e+00   0.0000000e+00   0.0000000e+00   0.0000000e+00   0.0000000e+00   0.0000000e+00   0.0000000e+00   0.0000000e+00   0.0000000e+00   0.0000000e+00   0.0000000e+00   0.0000000e+00   0.0000000e+00   0.0000000e+00   0.0000000e+00   0.0000000e+00   0.0000000e+00   0.0000000e+00   0.0000000e+00   0.0000000e+00   0.0000000e+00   0.0000000e+00   0.0000000e+00   0.0000000e+00   0.0000000e+00   0.0000000e+00   0.0000000e+00   0.0000000e+00   0.0000000e+00
   0.0000000e+00   2.5500000e+02   2.5500000e+02   2.5500000e+02   2.5500000e+02   2.5500000e+02   2.5500000e+02   2.5500000e+02   2.5500000e+02   2.5500000e+02   2.5500000e+02   2.5500000e+02   2.5500000e+02   2.5500000e+02   2.5500000e+02   2.5500000e+02   2.5500000e+02   2.5500000e+02   2.5500000e+02   2.5500000e+02   2.5500000e+02   2.5500000e+02   2.5500000e+02   2.5500000e+02   2.5500000e+02   2.5500000e+02   2.5500000e+02   2.5500000e+02   2.5500000e+02   2.5500000e+02   2.5500000e+02   2.5500000e+02   2.5500000e+02   2.5500000e+02   2.5500000e+02   2.5500000e+02   2.5500000e+02   2.5500000e+02   2.5500000e+02   2.5500000e+02   2.5500000e+02   2.5500000e+02   2.5500000e+02   2.5500000e+02   2.5500000e+02   2.5500000e+02   2.5500000e+02   2.5500000e+02   2.5500000e+02   2.5500000e+02   2.5500000e+02   2.5500000e+02   2.5500000e+02   2.5500000e+02   2.5500000e+02   2.5500000e+02   2.5500000e+02   2.5500000e+02   2.5500000e+02   2.5500000e+02   2.5500000e+02   2.5500000e+02   0.0000000e+00   0.0000000e+00   2.5500000e+02   2.5500000e+02   0.0000000e+00   0.0000000e+00   2.5500000e+02   2.5500000e+02   2.5500000e+02   2.5500000e+02   2.5500000e+02   2.5500000e+02   2.5500000e+02   2.5500000e+02   2.5500000e+02   2.5500000e+02   2.5500000e+02   2.5500000e+02   2.5500000e+02   2.5500000e+02   2.5500000e+02   2.5500000e+02   2.5500000e+02   2.5500000e+02   2.5500000e+02   2.5500000e+02   2.5500000e+02   2.5500000e+02   2.5500000e+02   2.5500000e+02   2.5500000e+02   2.5500000e+02   2.5500000e+02   2.5500000e+02   2.5500000e+02   2.5500000e+02   2.5500000e+02   2.5500000e+02   2.5500000e+02   2.5500000e+02   2.5500000e+02   2.5500000e+02   2.5500000e+02   2.5500000e+02   2.5500000e+02   2.5500000e+02   2.5500000e+02   2.5500000e+02   2.5500000e+02   2.5500000e+02   2.5500000e+02   2.5500000e+02   2.5500000e+02   2.5500000e+02   2.5500000e+02   2.5500000e+02   2.5500000e+02   2.5500000e+02   2.5500000e+02   2.5500000e+02   2.5500000e+02   2.5500000e+02   2.5500000e+02   2.5500000e+02   2.5500000e+02   2.5500000e+02   2.5500000e+02   2.5500000e+02   2.5500000e+02   2.5500000e+02   2.5500000e+02   2.5500000e+02   2.5500000e+02   2.5500000e+02   2.5500000e+02   2.5500000e+02   2.5500000e+02   2.5500000e+02   2.5500000e+02   2.5500000e+02   2.5500000e+02   2.5500000e+02   2.5500000e+02   2.5500000e+02   2.5500000e+02   2.5500000e+02   2.5500000e+02   0.0000000e+00   0.0000000e+00   0.0000000e+00   2.5500000e+02   0.0000000e+00   0.0000000e+00   0.0000000e+00   2.5500000e+02   2.5500000e+02   2.5500000e+02   2.5500000e+02   2.5500000e+02   2.5500000e+02   2.5500000e+02   2.5500000e+02   2.5500000e+02   2.5500000e+02   2.5500000e+02   2.5500000e+02   2.5500000e+02   2.5500000e+02   2.5500000e+02   2.5500000e+02   2.5500000e+02   2.5500000e+02   2.5500000e+02   2.5500000e+02   2.5500000e+02   2.5500000e+02   2.5500000e+02   2.5500000e+02   2.5500000e+02   2.5500000e+02   2.5500000e+02   2.5500000e+02   2.5500000e+02   2.5500000e+02   2.5500000e+02   2.5500000e+02   2.5500000e+02   2.5500000e+02   2.5500000e+02   2.5500000e+02   2.5500000e+02   2.5500000e+02   2.5500000e+02   2.5500000e+02   2.5500000e+02   2.5500000e+02   2.5500000e+02   2.5500000e+02   2.5500000e+02   2.5500000e+02   2.5500000e+02   2.5500000e+02   2.5500000e+02   2.5500000e+02   2.5500000e+02   2.5500000e+02   2.5500000e+02   2.5500000e+02   2.5500000e+02   2.5500000e+02   2.5500000e+02   2.5500000e+02   2.5500000e+02   2.5500000e+02   0.0000000e+00   0.0000000e+00   0.0000000e+00   0.0000000e+00   0.0000000e+00   0.0000000e+00   0.0000000e+00   0.0000000e+00   0.0000000e+00   0.0000000e+00   0.0000000e+00   0.0000000e+00   0.0000000e+00   0.0000000e+00   0.0000000e+00   0.0000000e+00   0.0000000e+00   0.0000000e+00   0.0000000e+00   0.0000000e+00   0.0000000e+00   0.0000000e+00   0.0000000e+00   0.0000000e+00   0.0000000e+00   0.0000000e+00   0.0000000e+00   0.0000000e+00   0.0000000e+00   0.0000000e+00   0.0000000e+00   0.0000000e+00   0.0000000e+00   0.0000000e+00   0.0000000e+00   0.0000000e+00   0.0000000e+00   0.0000000e+00   0.0000000e+00   0.0000000e+00
   0.0000000e+00   2.5500000e+02   2.5500000e+02   2.5500000e+02   2.5500000e+02   2.5500000e+02   2.5500000e+02   2.5500000e+02   2.5500000e+02   2.5500000e+02   2.5500000e+02   2.5500000e+02   2.5500000e+02   2.5500000e+02   2.5500000e+02   2.5500000e+02   2.5500000e+02   2.5500000e+02   2.5500000e+02   2.5500000e+02   2.5500000e+02   2.5500000e+02   2.5500000e+02   2.5500000e+02   2.5500000e+02   2.5500000e+02   2.5500000e+02   2.5500000e+02   2.5500000e+02   2.5500000e+02   2.5500000e+02   2.5500000e+02   2.5500000e+02   2.5500000e+02   2.5500000e+02   2.5500000e+02   2.5500000e+02   2.5500000e+02   2.5500000e+02   2.5500000e+02   2.5500000e+02   2.5500000e+02   2.5500000e+02   2.5500000e+02   2.5500000e+02   2.5500000e+02   2.5500000e+02   2.5500000e+02   2.5500000e+02   2.5500000e+02   2.5500000e+02   2.5500000e+02   2.5500000e+02   2.5500000e+02   2.5500000e+02   2.5500000e+02   2.5500000e+02   2.5500000e+02   2.5500000e+02   2.5500000e+02   2.5500000e+02   2.5500000e+02   0.0000000e+00   0.0000000e+00   2.5500000e+02   2.5500000e+02   0.0000000e+00   0.0000000e+00   2.5500000e+02   2.5500000e+02   2.5500000e+02   2.5500000e+02   2.5500000e+02   2.5500000e+02   2.5500000e+02   2.5500000e+02   2.5500000e+02   2.5500000e+02   2.5500000e+02   2.5500000e+02   2.5500000e+02   2.5500000e+02   2.5500000e+02   2.5500000e+02   2.5500000e+02   2.5500000e+02   2.5500000e+02   2.5500000e+02   2.5500000e+02   2.5500000e+02   2.5500000e+02   2.5500000e+02   2.5500000e+02   2.5500000e+02   2.5500000e+02   2.5500000e+02   2.5500000e+02   2.5500000e+02   2.5500000e+02   2.5500000e+02   2.5500000e+02   2.5500000e+02   2.5500000e+02   2.5500000e+02   2.5500000e+02   2.5500000e+02   2.5500000e+02   2.5500000e+02   2.5500000e+02   2.5500000e+02   2.5500000e+02   2.5500000e+02   2.5500000e+02   2.5500000e+02   2.5500000e+02   2.5500000e+02   2.5500000e+02   2.5500000e+02   2.5500000e+02   2.5500000e+02   2.5500000e+02   2.5500000e+02   2.5500000e+02   2.5500000e+02   2.5500000e+02   2.5500000e+02   2.5500000e+02   2.5500000e+02   2.5500000e+02   2.5500000e+02   2.5500000e+02   2.5500000e+02   2.5500000e+02   2.5500000e+02   2.5500000e+02   2.5500000e+02   2.5500000e+02   2.5500000e+02   2.5500000e+02   2.5500000e+02   2.5500000e+02   2.5500000e+02   2.5500000e+02   2.5500000e+02   2.5500000e+02   2.5500000e+02   2.5500000e+02   2.5500000e+02   2.5500000e+02   0.0000000e+00   0.0000000e+00   0.0000000e+00   2.5500000e+02   2.5500000e+02   0.0000000e+00   0.0000000e+00   2.5500000e+02   2.5500000e+02   2.5500000e+02   2.5500000e+02   2.5500000e+02   2.5500000e+02   2.5500000e+02   2.5500000e+02   2.5500000e+02   2.5500000e+02   2.5500000e+02   2.5500000e+02   2.5500000e+02   2.5500000e+02   2.5500000e+02   2.5500000e+02   2.5500000e+02   2.5500000e+02   2.5500000e+02   2.5500000e+02   2.5500000e+02   2.5500000e+02   2.5500000e+02   2.5500000e+02   2.5500000e+02   2.5500000e+02   2.5500000e+02   2.5500000e+02   2.5500000e+02   2.5500000e+02   2.5500000e+02   2.5500000e+02   2.5500000e+02   2.5500000e+02   2.5500000e+02   2.5500000e+02   2.5500000e+02   2.5500000e+02   2.5500000e+02   2.5500000e+02   2.5500000e+02   2.5500000e+02   2.5500000e+02   2.5500000e+02   2.5500000e+02   2.5500000e+02   2.5500000e+02   2.5500000e+02   2.5500000e+02   2.5500000e+02   2.5500000e+02   2.5500000e+02   2.5500000e+02   2.5500000e+02   2.5500000e+02   2.5500000e+02   2.5500000e+02   2.5500000e+02   2.5500000e+02   2.5500000e+02   0.0000000e+00   0.0000000e+00   0.0000000e+00   0.0000000e+00   0.0000000e+00   0.0000000e+00   0.0000000e+00   0.0000000e+00   0.0000000e+00   0.0000000e+00   0.0000000e+00   0.0000000e+00   0.0000000e+00   0.0000000e+00   0.0000000e+00   0.0000000e+00   0.0000000e+00   0.0000000e+00   0.0000000e+00   0.0000000e+00   0.0000000e+00   0.0000000e+00   0.0000000e+00   0.0000000e+00   0.0000000e+00   0.0000000e+00   0.0000000e+00   0.0000000e+00   0.0000000e+00   0.0000000e+00   0.0000000e+00   0.0000000e+00   0.0000000e+00   0.0000000e+00   0.0000000e+00   0.0000000e+00   0.0000000e+00   0.0000000e+00   0.0000000e+00   0.0000000e+00
   0.0000000e+00   2.5500000e+02   2.5500000e+02   2.5500000e+02   2.5500000e+02   2.5500000e+02   2.5500000e+02   2.5500000e+02   2.5500000e+02   2.5500000e+02   2.5500000e+02   2.5500000e+02   2.5500000e+02   2.5500000e+02   2.5500000e+02   2.5500000e+02   2.5500000e+02   2.5500000e+02   2.5500000e+02   2.5500000e+02   2.5500000e+02   2.5500000e+02   2.5500000e+02   2.5500000e+02   2.5500000e+02   2.5500000e+02   2.5500000e+02   2.5500000e+02   2.5500000e+02   2.5500000e+02   2.5500000e+02   2.5500000e+02   2.5500000e+02   2.5500000e+02   2.5500000e+02   2.5500000e+02   2.5500000e+02   2.5500000e+02   2.5500000e+02   2.5500000e+02   2.5500000e+02   2.5500000e+02   2.5500000e+02   2.5500000e+02   2.5500000e+02   2.5500000e+02   2.5500000e+02   2.5500000e+02   2.5500000e+02   2.5500000e+02   2.5500000e+02   2.5500000e+02   2.5500000e+02   2.5500000e+02   2.5500000e+02   2.5500000e+02   2.5500000e+02   2.5500000e+02   2.5500000e+02   2.5500000e+02   2.5500000e+02   2.5500000e+02   0.0000000e+00   0.0000000e+00   2.5500000e+02   2.5500000e+02   0.0000000e+00   0.0000000e+00   2.5500000e+02   2.5500000e+02   2.5500000e+02   2.5500000e+02   2.5500000e+02   2.5500000e+02   2.5500000e+02   2.5500000e+02   2.5500000e+02   2.5500000e+02   2.5500000e+02   2.5500000e+02   2.5500000e+02   2.5500000e+02   2.5500000e+02   2.5500000e+02   2.5500000e+02   2.5500000e+02   2.5500000e+02   2.5500000e+02   2.5500000e+02   2.5500000e+02   2.5500000e+02   2.5500000e+02   2.5500000e+02   2.5500000e+02   2.5500000e+02   2.5500000e+02   2.5500000e+02   2.5500000e+02   2.5500000e+02   2.5500000e+02   2.5500000e+02   2.5500000e+02   2.5500000e+02   2.5500000e+02   2.5500000e+02   2.5500000e+02   2.5500000e+02   2.5500000e+02   2.5500000e+02   2.5500000e+02   2.5500000e+02   2.5500000e+02   2.5500000e+02   2.5500000e+02   2.5500000e+02   2.5500000e+02   2.5500000e+02   2.5500000e+02   2.5500000e+02   2.5500000e+02   2.5500000e+02   2.5500000e+02   2.5500000e+02   2.5500000e+02   2.5500000e+02   2.5500000e+02   2.5500000e+02   2.5500000e+02   2.5500000e+02   2.5500000e+02   2.5500000e+02   2.5500000e+02   2.5500000e+02   2.5500000e+02   2.5500000e+02   2.5500000e+02   2.5500000e+02   2.5500000e+02   2.5500000e+02   2.5500000e+02   2.5500000e+02   2.5500000e+02   2.5500000e+02   2.5500000e+02   2.5500000e+02   2.5500000e+02   2.5500000e+02   2.5500000e+02   2.5500000e+02   0.0000000e+00   0.0000000e+00   0.0000000e+00   2.5500000e+02   2.5500000e+02   0.0000000e+00   0.0000000e+00   2.5500000e+02   2.5500000e+02   2.5500000e+02   2.5500000e+02   2.5500000e+02   2.5500000e+02   2.5500000e+02   2.5500000e+02   2.5500000e+02   2.5500000e+02   2.5500000e+02   2.5500000e+02   2.5500000e+02   2.5500000e+02   2.5500000e+02   2.5500000e+02   2.5500000e+02   2.5500000e+02   2.5500000e+02   2.5500000e+02   2.5500000e+02   2.5500000e+02   2.5500000e+02   2.5500000e+02   2.5500000e+02   2.5500000e+02   2.5500000e+02   2.5500000e+02   2.5500000e+02   2.5500000e+02   2.5500000e+02   2.5500000e+02   2.5500000e+02   2.5500000e+02   2.5500000e+02   2.5500000e+02   2.5500000e+02   2.5500000e+02   2.5500000e+02   2.5500000e+02   2.5500000e+02   2.5500000e+02   2.5500000e+02   2.5500000e+02   2.5500000e+02   2.5500000e+02   2.5500000e+02   2.5500000e+02   2.5500000e+02   2.5500000e+02   2.5500000e+02   2.5500000e+02   2.5500000e+02   2.5500000e+02   2.5500000e+02   2.5500000e+02   2.5500000e+02   2.5500000e+02   2.5500000e+02   2.5500000e+02   0.0000000e+00   0.0000000e+00   0.0000000e+00   0.0000000e+00   0.0000000e+00   0.0000000e+00   0.0000000e+00   0.0000000e+00   0.0000000e+00   0.0000000e+00   0.0000000e+00   0.0000000e+00   0.0000000e+00   0.0000000e+00   0.0000000e+00   0.0000000e+00   0.0000000e+00   0.0000000e+00   0.0000000e+00   0.0000000e+00   0.0000000e+00   0.0000000e+00   0.0000000e+00   0.0000000e+00   0.0000000e+00   0.0000000e+00   0.0000000e+00   0.0000000e+00   0.0000000e+00   0.0000000e+00   0.0000000e+00   0.0000000e+00   0.0000000e+00   0.0000000e+00   0.0000000e+00   0.0000000e+00   0.0000000e+00   0.0000000e+00   0.0000000e+00   0.0000000e+00
   0.0000000e+00   2.5500000e+02   2.5500000e+02   2.5500000e+02   2.5500000e+02   2.5500000e+02   2.5500000e+02   2.5500000e+02   2.5500000e+02   2.5500000e+02   2.5500000e+02   2.5500000e+02   2.5500000e+02   2.5500000e+02   2.5500000e+02   2.5500000e+02   2.5500000e+02   2.5500000e+02   2.5500000e+02   2.5500000e+02   2.5500000e+02   2.5500000e+02   2.5500000e+02   2.5500000e+02   2.5500000e+02   2.5500000e+02   2.5500000e+02   2.5500000e+02   2.5500000e+02   2.5500000e+02   2.5500000e+02   2.5500000e+02   2.5500000e+02   2.5500000e+02   2.5500000e+02   2.5500000e+02   2.5500000e+02   2.5500000e+02   2.5500000e+02   2.5500000e+02   2.5500000e+02   2.5500000e+02   2.5500000e+02   2.5500000e+02   2.5500000e+02   2.5500000e+02   2.5500000e+02   2.5500000e+02   2.5500000e+02   2.5500000e+02   2.5500000e+02   2.5500000e+02   2.5500000e+02   2.5500000e+02   2.5500000e+02   2.5500000e+02   2.5500000e+02   2.5500000e+02   2.5500000e+02   2.5500000e+02   2.5500000e+02   2.5500000e+02   0.0000000e+00   0.0000000e+00   2.5500000e+02   2.5500000e+02   0.0000000e+00   0.0000000e+00   2.5500000e+02   2.5500000e+02   2.5500000e+02   2.5500000e+02   2.5500000e+02   2.5500000e+02   2.5500000e+02   2.5500000e+02   2.5500000e+02   2.5500000e+02   2.5500000e+02   2.5500000e+02   2.5500000e+02   2.5500000e+02   2.5500000e+02   2.5500000e+02   2.5500000e+02   2.5500000e+02   2.5500000e+02   2.5500000e+02   2.5500000e+02   2.5500000e+02   2.5500000e+02   2.5500000e+02   2.5500000e+02   2.5500000e+02   2.5500000e+02   2.5500000e+02   2.5500000e+02   2.5500000e+02   2.5500000e+02   2.5500000e+02   2.5500000e+02   2.5500000e+02   2.5500000e+02   2.5500000e+02   2.5500000e+02   2.5500000e+02   2.5500000e+02   2.5500000e+02   2.5500000e+02   2.5500000e+02   2.5500000e+02   2.5500000e+02   2.5500000e+02   2.5500000e+02   2.5500000e+02   2.5500000e+02   2.5500000e+02   2.5500000e+02   2.5500000e+02   2.5500000e+02   2.5500000e+02   2.5500000e+02   2.5500000e+02   2.5500000e+02   2.5500000e+02   2.5500000e+02   2.5500000e+02   2.5500000e+02   2.5500000e+02   2.5500000e+02   2.5500000e+02   2.5500000e+02   2.5500000e+02   2.5500000e+02   2.5500000e+02   2.5500000e+02   2.5500000e+02   2.5500000e+02   2.5500000e+02   2.5500000e+02   2.5500000e+02   2.5500000e+02   2.5500000e+02   2.5500000e+02   2.5500000e+02   2.5500000e+02   2.5500000e+02   2.5500000e+02   2.5500000e+02   0.0000000e+00   0.0000000e+00   0.0000000e+00   2.5500000e+02   2.5500000e+02   0.0000000e+00   0.0000000e+00   0.0000000e+00   2.5500000e+02   2.5500000e+02   2.5500000e+02   2.5500000e+02   2.5500000e+02   2.5500000e+02   2.5500000e+02   2.5500000e+02   2.5500000e+02   2.5500000e+02   2.5500000e+02   2.5500000e+02   2.5500000e+02   2.5500000e+02   2.5500000e+02   2.5500000e+02   2.5500000e+02   2.5500000e+02   2.5500000e+02   2.5500000e+02   2.5500000e+02   2.5500000e+02   2.5500000e+02   2.5500000e+02   2.5500000e+02   2.5500000e+02   2.5500000e+02   2.5500000e+02   2.5500000e+02   2.5500000e+02   2.5500000e+02   2.5500000e+02   2.5500000e+02   2.5500000e+02   2.5500000e+02   2.5500000e+02   2.5500000e+02   2.5500000e+02   2.5500000e+02   2.5500000e+02   2.5500000e+02   2.5500000e+02   2.5500000e+02   2.5500000e+02   2.5500000e+02   2.5500000e+02   2.5500000e+02   2.5500000e+02   2.5500000e+02   2.5500000e+02   2.5500000e+02   2.5500000e+02   2.5500000e+02   2.5500000e+02   2.5500000e+02   2.5500000e+02   2.5500000e+02   2.5500000e+02   2.5500000e+02   0.0000000e+00   0.0000000e+00   0.0000000e+00   0.0000000e+00   0.0000000e+00   0.0000000e+00   0.0000000e+00   0.0000000e+00   0.0000000e+00   0.0000000e+00   0.0000000e+00   0.0000000e+00   0.0000000e+00   0.0000000e+00   0.0000000e+00   0.0000000e+00   0.0000000e+00   0.0000000e+00   0.0000000e+00   0.0000000e+00   0.0000000e+00   0.0000000e+00   0.0000000e+00   0.0000000e+00   0.0000000e+00   0.0000000e+00   0.0000000e+00   0.0000000e+00   0.0000000e+00   0.0000000e+00   0.0000000e+00   0.0000000e+00   0.0000000e+00   0.0000000e+00   0.0000000e+00   0.0000000e+00   0.0000000e+00   0.0000000e+00   0.0000000e+00   0.0000000e+00
   0.0000000e+00   2.5500000e+02   2.5500000e+02   2.5500000e+02   2.5500000e+02   2.5500000e+02   2.5500000e+02   2.5500000e+02   2.5500000e+02   2.5500000e+02   2.5500000e+02   2.5500000e+02   2.5500000e+02   2.5500000e+02   2.5500000e+02   2.5500000e+02   2.5500000e+02   2.5500000e+02   2.5500000e+02   2.5500000e+02   2.5500000e+02   2.5500000e+02   2.5500000e+02   2.5500000e+02   2.5500000e+02   2.5500000e+02   2.5500000e+02   2.5500000e+02   2.5500000e+02   2.5500000e+02   2.5500000e+02   2.5500000e+02   2.5500000e+02   2.5500000e+02   2.5500000e+02   2.5500000e+02   2.5500000e+02   2.5500000e+02   2.5500000e+02   2.5500000e+02   2.5500000e+02   2.5500000e+02   2.5500000e+02   2.5500000e+02   2.5500000e+02   2.5500000e+02   2.5500000e+02   2.5500000e+02   2.5500000e+02   2.5500000e+02   2.5500000e+02   2.5500000e+02   2.5500000e+02   2.5500000e+02   2.5500000e+02   2.5500000e+02   2.5500000e+02   2.5500000e+02   2.5500000e+02   2.5500000e+02   2.5500000e+02   2.5500000e+02   0.0000000e+00   0.0000000e+00   2.5500000e+02   2.5500000e+02   0.0000000e+00   0.0000000e+00   0.0000000e+00   2.5500000e+02   2.5500000e+02   2.5500000e+02   2.5500000e+02   2.5500000e+02   2.5500000e+02   2.5500000e+02   2.5500000e+02   2.5500000e+02   2.5500000e+02   2.5500000e+02   2.5500000e+02   2.5500000e+02   2.5500000e+02   2.5500000e+02   2.5500000e+02   2.5500000e+02   2.5500000e+02   2.5500000e+02   2.5500000e+02   2.5500000e+02   2.5500000e+02   2.5500000e+02   2.5500000e+02   2.5500000e+02   2.5500000e+02   2.5500000e+02   2.5500000e+02   2.5500000e+02   2.5500000e+02   2.5500000e+02   2.5500000e+02   2.5500000e+02   2.5500000e+02   2.5500000e+02   2.5500000e+02   2.5500000e+02   2.5500000e+02   2.5500000e+02   2.5500000e+02   2.5500000e+02   2.5500000e+02   2.5500000e+02   2.5500000e+02   2.5500000e+02   2.5500000e+02   2.5500000e+02   2.5500000e+02   2.5500000e+02   2.5500000e+02   2.5500000e+02   2.5500000e+02   2.5500000e+02   2.5500000e+02   2.5500000e+02   2.5500000e+02   2.5500000e+02   2.5500000e+02   2.5500000e+02   2.5500000e+02   2.5500000e+02   2.5500000e+02   2.5500000e+02   2.5500000e+02   2.5500000e+02   2.5500000e+02   2.5500000e+02   2.5500000e+02   2.5500000e+02   2.5500000e+02   2.5500000e+02   2.5500000e+02   2.5500000e+02   2.5500000e+02   2.5500000e+02   2.5500000e+02   2.5500000e+02   2.5500000e+02   2.5500000e+02   2.5500000e+02   2.5500000e+02   0.0000000e+00   0.0000000e+00   2.5500000e+02   2.5500000e+02   0.0000000e+00   0.0000000e+00   0.0000000e+00   2.5500000e+02   2.5500000e+02   2.5500000e+02   2.5500000e+02   2.5500000e+02   2.5500000e+02   2.5500000e+02   2.5500000e+02   2.5500000e+02   2.5500000e+02   2.5500000e+02   2.5500000e+02   2.5500000e+02   2.5500000e+02   2.5500000e+02   2.5500000e+02   2.5500000e+02   2.5500000e+02   2.5500000e+02   2.5500000e+02   2.5500000e+02   2.5500000e+02   2.5500000e+02   2.5500000e+02   2.5500000e+02   2.5500000e+02   2.5500000e+02   2.5500000e+02   2.5500000e+02   2.5500000e+02   2.5500000e+02   2.5500000e+02   2.5500000e+02   2.5500000e+02   2.5500000e+02   2.5500000e+02   2.5500000e+02   2.5500000e+02   2.5500000e+02   2.5500000e+02   2.5500000e+02   2.5500000e+02   2.5500000e+02   2.5500000e+02   2.5500000e+02   2.5500000e+02   2.5500000e+02   2.5500000e+02   2.5500000e+02   2.5500000e+02   2.5500000e+02   2.5500000e+02   2.5500000e+02   2.5500000e+02   2.5500000e+02   2.5500000e+02   2.5500000e+02   2.5500000e+02   2.5500000e+02   0.0000000e+00   0.0000000e+00   0.0000000e+00   0.0000000e+00   0.0000000e+00   0.0000000e+00   0.0000000e+00   0.0000000e+00   0.0000000e+00   0.0000000e+00   0.0000000e+00   0.0000000e+00   0.0000000e+00   0.0000000e+00   0.0000000e+00   0.0000000e+00   0.0000000e+00   0.0000000e+00   0.0000000e+00   0.0000000e+00   0.0000000e+00   0.0000000e+00   0.0000000e+00   0.0000000e+00   0.0000000e+00   0.0000000e+00   0.0000000e+00   0.0000000e+00   0.0000000e+00   0.0000000e+00   0.0000000e+00   0.0000000e+00   0.0000000e+00   0.0000000e+00   0.0000000e+00   0.0000000e+00   0.0000000e+00   0.0000000e+00   0.0000000e+00   0.0000000e+00
   0.0000000e+00   2.5500000e+02   2.5500000e+02   2.5500000e+02   2.5500000e+02   2.5500000e+02   2.5500000e+02   2.5500000e+02   2.5500000e+02   2.5500000e+02   2.5500000e+02   2.5500000e+02   2.5500000e+02   2.5500000e+02   2.5500000e+02   2.5500000e+02   2.5500000e+02   2.5500000e+02   2.5500000e+02   2.5500000e+02   2.5500000e+02   2.5500000e+02   2.5500000e+02   2.5500000e+02   2.5500000e+02   2.5500000e+02   2.5500000e+02   2.5500000e+02   2.5500000e+02   2.5500000e+02   2.5500000e+02   2.5500000e+02   2.5500000e+02   2.5500000e+02   2.5500000e+02   2.5500000e+02   2.5500000e+02   2.5500000e+02   2.5500000e+02   2.5500000e+02   2.5500000e+02   2.5500000e+02   2.5500000e+02   2.5500000e+02   2.5500000e+02   2.5500000e+02   2.5500000e+02   2.5500000e+02   2.5500000e+02   2.5500000e+02   2.5500000e+02   2.5500000e+02   2.5500000e+02   2.5500000e+02   2.5500000e+02   2.5500000e+02   2.5500000e+02   2.5500000e+02   2.5500000e+02   2.5500000e+02   2.5500000e+02   2.5500000e+02   0.0000000e+00   0.0000000e+00   2.5500000e+02   2.5500000e+02   0.0000000e+00   0.0000000e+00   0.0000000e+00   2.5500000e+02   2.5500000e+02   2.5500000e+02   2.5500000e+02   2.5500000e+02   2.5500000e+02   2.5500000e+02   2.5500000e+02   2.5500000e+02   2.5500000e+02   2.5500000e+02   2.5500000e+02   2.5500000e+02   2.5500000e+02   2.5500000e+02   2.5500000e+02   2.5500000e+02   2.5500000e+02   2.5500000e+02   2.5500000e+02   2.5500000e+02   2.5500000e+02   2.5500000e+02   2.5500000e+02   2.5500000e+02   2.5500000e+02   2.5500000e+02   2.5500000e+02   2.5500000e+02   2.5500000e+02   2.5500000e+02   2.5500000e+02   2.5500000e+02   2.5500000e+02   2.5500000e+02   2.5500000e+02   2.5500000e+02   2.5500000e+02   2.5500000e+02   2.5500000e+02   2.5500000e+02   2.5500000e+02   2.5500000e+02   2.5500000e+02   2.5500000e+02   2.5500000e+02   2.5500000e+02   2.5500000e+02   2.5500000e+02   2.5500000e+02   2.5500000e+02   2.5500000e+02   2.5500000e+02   2.5500000e+02   2.5500000e+02   2.5500000e+02   2.5500000e+02   2.5500000e+02   2.5500000e+02   2.5500000e+02   2.5500000e+02   2.5500000e+02   2.5500000e+02   2.5500000e+02   2.5500000e+02   2.5500000e+02   2.5500000e+02   2.5500000e+02   2.5500000e+02   2.5500000e+02   2.5500000e+02   2.5500000e+02   2.5500000e+02   2.5500000e+02   2.5500000e+02   2.5500000e+02   2.5500000e+02   2.5500000e+02   2.5500000e+02   2.5500000e+02   2.5500000e+02   0.0000000e+00   0.0000000e+00   2.5500000e+02   2.5500000e+02   2.5500000e+02   0.0000000e+00   0.0000000e+00   2.5500000e+02   2.5500000e+02   2.5500000e+02   2.5500000e+02   2.5500000e+02   2.5500000e+02   2.5500000e+02   2.5500000e+02   2.5500000e+02   2.5500000e+02   2.5500000e+02   2.5500000e+02   2.5500000e+02   2.5500000e+02   2.5500000e+02   2.5500000e+02   2.5500000e+02   2.5500000e+02   2.5500000e+02   2.5500000e+02   2.5500000e+02   2.5500000e+02   2.5500000e+02   2.5500000e+02   2.5500000e+02   2.5500000e+02   2.5500000e+02   2.5500000e+02   2.5500000e+02   2.5500000e+02   2.5500000e+02   2.5500000e+02   2.5500000e+02   2.5500000e+02   2.5500000e+02   2.5500000e+02   2.5500000e+02   2.5500000e+02   2.5500000e+02   2.5500000e+02   2.5500000e+02   2.5500000e+02   2.5500000e+02   2.5500000e+02   2.5500000e+02   2.5500000e+02   2.5500000e+02   2.5500000e+02   2.5500000e+02   2.5500000e+02   2.5500000e+02   2.5500000e+02   2.5500000e+02   2.5500000e+02   2.5500000e+02   2.5500000e+02   2.5500000e+02   2.5500000e+02   2.5500000e+02   0.0000000e+00   0.0000000e+00   0.0000000e+00   0.0000000e+00   0.0000000e+00   0.0000000e+00   0.0000000e+00   0.0000000e+00   0.0000000e+00   0.0000000e+00   0.0000000e+00   0.0000000e+00   0.0000000e+00   0.0000000e+00   0.0000000e+00   0.0000000e+00   0.0000000e+00   0.0000000e+00   0.0000000e+00   0.0000000e+00   0.0000000e+00   0.0000000e+00   0.0000000e+00   0.0000000e+00   0.0000000e+00   0.0000000e+00   0.0000000e+00   0.0000000e+00   0.0000000e+00   0.0000000e+00   0.0000000e+00   0.0000000e+00   0.0000000e+00   0.0000000e+00   0.0000000e+00   0.0000000e+00   0.0000000e+00   0.0000000e+00   0.0000000e+00   0.0000000e+00
   0.0000000e+00   2.5500000e+02   2.5500000e+02   2.5500000e+02   2.5500000e+02   2.5500000e+02   2.5500000e+02   2.5500000e+02   2.5500000e+02   2.5500000e+02   2.5500000e+02   2.5500000e+02   2.5500000e+02   2.5500000e+02   2.5500000e+02   2.5500000e+02   2.5500000e+02   2.5500000e+02   2.5500000e+02   2.5500000e+02   2.5500000e+02   2.5500000e+02   2.5500000e+02   2.5500000e+02   2.5500000e+02   2.5500000e+02   2.5500000e+02   2.5500000e+02   2.5500000e+02   2.5500000e+02   2.5500000e+02   2.5500000e+02   2.5500000e+02   2.5500000e+02   2.5500000e+02   2.5500000e+02   2.5500000e+02   2.5500000e+02   2.5500000e+02   2.5500000e+02   2.5500000e+02   2.5500000e+02   2.5500000e+02   2.5500000e+02   2.5500000e+02   2.5500000e+02   2.5500000e+02   2.5500000e+02   2.5500000e+02   2.5500000e+02   2.5500000e+02   2.5500000e+02   2.5500000e+02   2.5500000e+02   2.5500000e+02   2.5500000e+02   2.5500000e+02   2.5500000e+02   2.5500000e+02   2.5500000e+02   2.5500000e+02   2.5500000e+02   0.0000000e+00   0.0000000e+00   2.5500000e+02   2.5500000e+02   2.5500000e+02   0.0000000e+00   0.0000000e+00   2.5500000e+02   2.5500000e+02   2.5500000e+02   2.5500000e+02   2.5500000e+02   2.5500000e+02   2.5500000e+02   2.5500000e+02   2.5500000e+02   2.5500000e+02   2.5500000e+02   2.5500000e+02   2.5500000e+02   2.5500000e+02   2.5500000e+02   2.5500000e+02   2.5500000e+02   2.5500000e+02   2.5500000e+02   2.5500000e+02   2.5500000e+02   2.5500000e+02   2.5500000e+02   2.5500000e+02   2.5500000e+02   2.5500000e+02   2.5500000e+02   2.5500000e+02   2.5500000e+02   2.5500000e+02   2.5500000e+02   2.5500000e+02   2.5500000e+02   2.5500000e+02   2.5500000e+02   2.5500000e+02   2.5500000e+02   2.5500000e+02   2.5500000e+02   2.5500000e+02   2.5500000e+02   2.5500000e+02   2.5500000e+02   2.5500000e+02   2.5500000e+02   2.5500000e+02   2.5500000e+02   2.5500000e+02   2.5500000e+02   2.5500000e+02   2.5500000e+02   2.5500000e+02   2.5500000e+02   2.5500000e+02   2.5500000e+02   2.5500000e+02   2.5500000e+02   2.5500000e+02   2.5500000e+02   2.5500000e+02   2.5500000e+02   2.5500000e+02   2.5500000e+02   2.5500000e+02   2.5500000e+02   2.5500000e+02   2.5500000e+02   2.5500000e+02   2.5500000e+02   2.5500000e+02   2.5500000e+02   2.5500000e+02   2.5500000e+02   2.5500000e+02   2.5500000e+02   2.5500000e+02   2.5500000e+02   2.5500000e+02   2.5500000e+02   2.5500000e+02   2.5500000e+02   0.0000000e+00   0.0000000e+00   0.0000000e+00   2.5500000e+02   2.5500000e+02   0.0000000e+00   0.0000000e+00   0.0000000e+00   2.5500000e+02   2.5500000e+02   2.5500000e+02   2.5500000e+02   2.5500000e+02   2.5500000e+02   2.5500000e+02   2.5500000e+02   2.5500000e+02   2.5500000e+02   2.5500000e+02   2.5500000e+02   2.5500000e+02   2.5500000e+02   2.5500000e+02   2.5500000e+02   2.5500000e+02   2.5500000e+02   2.5500000e+02   2.5500000e+02   2.5500000e+02   2.5500000e+02   2.5500000e+02   2.5500000e+02   2.5500000e+02   2.5500000e+02   2.5500000e+02   2.5500000e+02   2.5500000e+02   2.5500000e+02   2.5500000e+02   2.5500000e+02   2.5500000e+02   2.5500000e+02   2.5500000e+02   2.5500000e+02   2.5500000e+02   2.5500000e+02   2.5500000e+02   2.5500000e+02   2.5500000e+02   2.5500000e+02   2.5500000e+02   2.5500000e+02   2.5500000e+02   2.5500000e+02   2.5500000e+02   2.5500000e+02   2.5500000e+02   2.5500000e+02   2.5500000e+02   2.5500000e+02   2.5500000e+02   2.5500000e+02   2.5500000e+02   2.5500000e+02   2.5500000e+02   2.5500000e+02   0.0000000e+00   0.0000000e+00   0.0000000e+00   0.0000000e+00   0.0000000e+00   0.0000000e+00   0.0000000e+00   0.0000000e+00   0.0000000e+00   0.0000000e+00   0.0000000e+00   0.0000000e+00   0.0000000e+00   0.0000000e+00   0.0000000e+00   0.0000000e+00   0.0000000e+00   0.0000000e+00   0.0000000e+00   0.0000000e+00   0.0000000e+00   0.0000000e+00   0.0000000e+00   0.0000000e+00   0.0000000e+00   0.0000000e+00   0.0000000e+00   0.0000000e+00   0.0000000e+00   0.0000000e+00   0.0000000e+00   0.0000000e+00   0.0000000e+00   0.0000000e+00   0.0000000e+00   0.0000000e+00   0.0000000e+00   0.0000000e+00   0.0000000e+00   0.0000000e+00
   0.0000000e+00   2.5500000e+02   2.5500000e+02   2.5500000e+02   2.5500000e+02   2.5500000e+02   2.5500000e+02   2.5500000e+02   2.5500000e+02   2.5500000e+02   2.5500000e+02   2.5500000e+02   2.5500000e+02   2.5500000e+02   2.5500000e+02   2.5500000e+02   2.5500000e+02   2.5500000e+02   2.5500000e+02   2.5500000e+02   2.5500000e+02   2.5500000e+02   2.5500000e+02   2.5500000e+02   2.5500000e+02   2.5500000e+02   2.5500000e+02   2.5500000e+02   2.5500000e+02   2.5500000e+02   2.5500000e+02   2.5500000e+02   2.5500000e+02   2.5500000e+02   2.5500000e+02   2.5500000e+02   2.5500000e+02   2.5500000e+02   2.5500000e+02   2.5500000e+02   2.5500000e+02   2.5500000e+02   2.5500000e+02   2.5500000e+02   2.5500000e+02   2.5500000e+02   2.5500000e+02   2.5500000e+02   2.5500000e+02   2.5500000e+02   2.5500000e+02   2.5500000e+02   2.5500000e+02   2.5500000e+02   2.5500000e+02   2.5500000e+02   2.5500000e+02   2.5500000e+02   2.5500000e+02   2.5500000e+02   2.5500000e+02   2.5500000e+02   0.0000000e+00   0.0000000e+00   2.5500000e+02   2.5500000e+02   2.5500000e+02   0.0000000e+00   0.0000000e+00   2.5500000e+02   2.5500000e+02   2.5500000e+02   2.5500000e+02   2.5500000e+02   2.5500000e+02   2.5500000e+02   2.5500000e+02   2.5500000e+02   2.5500000e+02   2.5500000e+02   2.5500000e+02   2.5500000e+02   2.5500000e+02   2.5500000e+02   2.5500000e+02   2.5500000e+02   2.5500000e+02   2.5500000e+02   2.5500000e+02   2.5500000e+02   2.5500000e+02   2.5500000e+02   2.5500000e+02   2.5500000e+02   2.5500000e+02   2.5500000e+02   2.5500000e+02   2.5500000e+02   2.5500000e+02   2.5500000e+02   2.5500000e+02   2.5500000e+02   2.5500000e+02   2.5500000e+02   2.5500000e+02   2.5500000e+02   2.5500000e+02   2.5500000e+02   2.5500000e+02   2.5500000e+02   2.5500000e+02   2.5500000e+02   2.5500000e+02   2.5500000e+02   2.5500000e+02   2.5500000e+02   2.5500000e+02   2.5500000e+02   2.5500000e+02   2.5500000e+02   2.5500000e+02   2.5500000e+02   2.5500000e+02   2.5500000e+02   2.5500000e+02   2.5500000e+02   2.5500000e+02   2.5500000e+02   2.5500000e+02   2.5500000e+02   2.5500000e+02   2.5500000e+02   2.5500000e+02   2.5500000e+02   2.5500000e+02   2.5500000e+02   2.5500000e+02   2.5500000e+02   2.5500000e+02   2.5500000e+02   2.5500000e+02   2.5500000e+02   2.5500000e+02   2.5500000e+02   2.5500000e+02   2.5500000e+02   2.5500000e+02   2.5500000e+02   2.5500000e+02   2.5500000e+02   2.5500000e+02   0.0000000e+00   0.0000000e+00   2.5500000e+02   2.5500000e+02   0.0000000e+00   0.0000000e+00   0.0000000e+00   2.5500000e+02   2.5500000e+02   2.5500000e+02   2.5500000e+02   2.5500000e+02   2.5500000e+02   2.5500000e+02   2.5500000e+02   2.5500000e+02   2.5500000e+02   2.5500000e+02   2.5500000e+02   2.5500000e+02   2.5500000e+02   2.5500000e+02   2.5500000e+02   2.5500000e+02   2.5500000e+02   2.5500000e+02   2.5500000e+02   2.5500000e+02   2.5500000e+02   2.5500000e+02   2.5500000e+02   2.5500000e+02   2.5500000e+02   2.5500000e+02   2.5500000e+02   2.5500000e+02   2.5500000e+02   2.5500000e+02   2.5500000e+02   2.5500000e+02   2.5500000e+02   2.5500000e+02   2.5500000e+02   2.5500000e+02   2.5500000e+02   2.5500000e+02   2.5500000e+02   2.5500000e+02   2.5500000e+02   2.5500000e+02   2.5500000e+02   2.5500000e+02   2.5500000e+02   2.5500000e+02   2.5500000e+02   2.5500000e+02   2.5500000e+02   2.5500000e+02   2.5500000e+02   2.5500000e+02   2.5500000e+02   2.5500000e+02   2.5500000e+02   2.5500000e+02   2.5500000e+02   0.0000000e+00   0.0000000e+00   0.0000000e+00   0.0000000e+00   0.0000000e+00   0.0000000e+00   0.0000000e+00   0.0000000e+00   0.0000000e+00   0.0000000e+00   0.0000000e+00   0.0000000e+00   0.0000000e+00   0.0000000e+00   0.0000000e+00   0.0000000e+00   0.0000000e+00   0.0000000e+00   0.0000000e+00   0.0000000e+00   0.0000000e+00   0.0000000e+00   0.0000000e+00   0.0000000e+00   0.0000000e+00   0.0000000e+00   0.0000000e+00   0.0000000e+00   0.0000000e+00   0.0000000e+00   0.0000000e+00   0.0000000e+00   0.0000000e+00   0.0000000e+00   0.0000000e+00   0.0000000e+00   0.0000000e+00   2.5500000e+02   2.5500000e+02   0.0000000e+00
   0.0000000e+00   2.5500000e+02   2.5500000e+02   2.5500000e+02   2.5500000e+02   2.5500000e+02   2.5500000e+02   2.5500000e+02   2.5500000e+02   2.5500000e+02   2.5500000e+02   2.5500000e+02   2.5500000e+02   2.5500000e+02   2.5500000e+02   2.5500000e+02   2.5500000e+02   2.5500000e+02   2.5500000e+02   2.5500000e+02   2.5500000e+02   2.5500000e+02   2.5500000e+02   2.5500000e+02   2.5500000e+02   2.5500000e+02   2.5500000e+02   2.5500000e+02   2.5500000e+02   2.5500000e+02   2.5500000e+02   2.5500000e+02   2.5500000e+02   2.5500000e+02   2.5500000e+02   2.5500000e+02   2.5500000e+02   2.5500000e+02   2.5500000e+02   2.5500000e+02   2.5500000e+02   2.5500000e+02   2.5500000e+02   2.5500000e+02   2.5500000e+02   2.5500000e+02   2.5500000e+02   2.5500000e+02   2.5500000e+02   2.5500000e+02   2.5500000e+02   2.5500000e+02   2.5500000e+02   2.5500000e+02   2.5500000e+02   2.5500000e+02   2.5500000e+02   2.5500000e+02   2.5500000e+02   2.5500000e+02   2.5500000e+02   2.5500000e+02   0.0000000e+00   0.0000000e+00   2.5500000e+02   2.5500000e+02   2.5500000e+02   0.0000000e+00   0.0000000e+00   2.5500000e+02   2.5500000e+02   2.5500000e+02   2.5500000e+02   2.5500000e+02   2.5500000e+02   2.5500000e+02   2.5500000e+02   2.5500000e+02   2.5500000e+02   2.5500000e+02   2.5500000e+02   2.5500000e+02   2.5500000e+02   2.5500000e+02   2.5500000e+02   2.5500000e+02   2.5500000e+02   2.5500000e+02   2.5500000e+02   2.5500000e+02   2.5500000e+02   2.5500000e+02   2.5500000e+02   2.5500000e+02   2.5500000e+02   2.5500000e+02   2.5500000e+02   2.5500000e+02   2.5500000e+02   2.5500000e+02   2.5500000e+02   2.5500000e+02   2.5500000e+02   2.5500000e+02   2.5500000e+02   2.5500000e+02   2.5500000e+02   2.5500000e+02   2.5500000e+02   2.5500000e+02   2.5500000e+02   2.5500000e+02   2.5500000e+02   2.5500000e+02   2.5500000e+02   2.5500000e+02   2.5500000e+02   2.5500000e+02   2.5500000e+02   2.5500000e+02   2.5500000e+02   2.5500000e+02   2.5500000e+02   2.5500000e+02   2.5500000e+02   2.5500000e+02   2.5500000e+02   2.5500000e+02   2.5500000e+02   2.5500000e+02   2.5500000e+02   2.5500000e+02   2.5500000e+02   2.5500000e+02   2.5500000e+02   2.5500000e+02   2.5500000e+02   2.5500000e+02   2.5500000e+02   2.5500000e+02   2.5500000e+02   2.5500000e+02   2.5500000e+02   2.5500000e+02   2.5500000e+02   2.5500000e+02   2.5500000e+02   2.5500000e+02   2.5500000e+02   2.5500000e+02   2.5500000e+02   0.0000000e+00   0.0000000e+00   2.5500000e+02   2.5500000e+02   2.5500000e+02   0.0000000e+00   0.0000000e+00   2.5500000e+02   2.5500000e+02   2.5500000e+02   2.5500000e+02   2.5500000e+02   2.5500000e+02   2.5500000e+02   2.5500000e+02   2.5500000e+02   2.5500000e+02   2.5500000e+02   2.5500000e+02   2.5500000e+02   2.5500000e+02   2.5500000e+02   2.5500000e+02   2.5500000e+02   2.5500000e+02   2.5500000e+02   2.5500000e+02   2.5500000e+02   2.5500000e+02   2.5500000e+02   2.5500000e+02   2.5500000e+02   2.5500000e+02   2.5500000e+02   2.5500000e+02   2.5500000e+02   2.5500000e+02   2.5500000e+02   2.5500000e+02   2.5500000e+02   2.5500000e+02   2.5500000e+02   2.5500000e+02   2.5500000e+02   2.5500000e+02   2.5500000e+02   2.5500000e+02   2.5500000e+02   2.5500000e+02   2.5500000e+02   2.5500000e+02   2.5500000e+02   2.5500000e+02   2.5500000e+02   2.5500000e+02   2.5500000e+02   2.5500000e+02   2.5500000e+02   2.5500000e+02   2.5500000e+02   2.5500000e+02   2.5500000e+02   2.5500000e+02   2.5500000e+02   2.5500000e+02   2.5500000e+02   0.0000000e+00   0.0000000e+00   0.0000000e+00   0.0000000e+00   0.0000000e+00   0.0000000e+00   0.0000000e+00   0.0000000e+00   0.0000000e+00   0.0000000e+00   0.0000000e+00   0.0000000e+00   0.0000000e+00   0.0000000e+00   0.0000000e+00   0.0000000e+00   0.0000000e+00   0.0000000e+00   0.0000000e+00   0.0000000e+00   0.0000000e+00   0.0000000e+00   0.0000000e+00   0.0000000e+00   0.0000000e+00   0.0000000e+00   0.0000000e+00   0.0000000e+00   0.0000000e+00   0.0000000e+00   0.0000000e+00   0.0000000e+00   0.0000000e+00   2.5500000e+02   2.5500000e+02   2.5500000e+02   2.5500000e+02   2.5500000e+02   0.0000000e+00
   0.0000000e+00   2.5500000e+02   2.5500000e+02   2.5500000e+02   2.5500000e+02   2.5500000e+02   2.5500000e+02   2.5500000e+02   2.5500000e+02   2.5500000e+02   2.5500000e+02   2.5500000e+02   2.5500000e+02   2.5500000e+02   2.5500000e+02   2.5500000e+02   2.5500000e+02   2.5500000e+02   2.5500000e+02   2.5500000e+02   2.5500000e+02   2.5500000e+02   2.5500000e+02   2.5500000e+02   2.5500000e+02   2.5500000e+02   2.5500000e+02   2.5500000e+02   2.5500000e+02   2.5500000e+02   2.5500000e+02   2.5500000e+02   2.5500000e+02   2.5500000e+02   2.5500000e+02   2.5500000e+02   2.5500000e+02   2.5500000e+02   2.5500000e+02   2.5500000e+02   2.5500000e+02   2.5500000e+02   2.5500000e+02   2.5500000e+02   2.5500000e+02   2.5500000e+02   2.5500000e+02   2.5500000e+02   2.5500000e+02   2.5500000e+02   2.5500000e+02   2.5500000e+02   2.5500000e+02   2.5500000e+02   2.5500000e+02   2.5500000e+02   2.5500000e+02   2.5500000e+02   2.5500000e+02   2.5500000e+02   2.5500000e+02   2.5500000e+02   0.0000000e+00   0.0000000e+00   0.0000000e+00   2.5500000e+02   2.5500000e+02   0.0000000e+00   0.0000000e+00   2.5500000e+02   2.5500000e+02   2.5500000e+02   2.5500000e+02   2.5500000e+02   2.5500000e+02   2.5500000e+02   2.5500000e+02   2.5500000e+02   2.5500000e+02   2.5500000e+02   2.5500000e+02   2.5500000e+02   2.5500000e+02   2.5500000e+02   2.5500000e+02   2.5500000e+02   2.5500000e+02   2.5500000e+02   2.5500000e+02   2.5500000e+02   2.5500000e+02   2.5500000e+02   2.5500000e+02   2.5500000e+02   2.5500000e+02   2.5500000e+02   2.5500000e+02   2.5500000e+02   2.5500000e+02   2.5500000e+02   2.5500000e+02   2.5500000e+02   2.5500000e+02   2.5500000e+02   2.5500000e+02   2.5500000e+02   2.5500000e+02   2.5500000e+02   2.5500000e+02   2.5500000e+02   2.5500000e+02   2.5500000e+02   2.5500000e+02   2.5500000e+02   2.5500000e+02   2.5500000e+02   2.5500000e+02   2.5500000e+02   2.5500000e+02   2.5500000e+02   2.5500000e+02   2.5500000e+02   2.5500000e+02   2.5500000e+02   2.5500000e+02   2.5500000e+02   2.5500000e+02   2.5500000e+02   2.5500000e+02   2.5500000e+02   2.5500000e+02   2.5500000e+02   2.5500000e+02   2.5500000e+02   2.5500000e+02   2.5500000e+02   2.5500000e+02   2.5500000e+02   2.5500000e+02   2.5500000e+02   2.5500000e+02   2.5500000e+02   2.5500000e+02   2.5500000e+02   2.5500000e+02   2.5500000e+02   2.5500000e+02   2.5500000e+02   2.5500000e+02   2.5500000e+02   2.5500000e+02   0.0000000e+00   0.0000000e+00   2.5500000e+02   2.5500000e+02   2.5500000e+02   0.0000000e+00   0.0000000e+00   0.0000000e+00   2.5500000e+02   2.5500000e+02   2.5500000e+02   2.5500000e+02   2.5500000e+02   2.5500000e+02   2.5500000e+02   2.5500000e+02   2.5500000e+02   2.5500000e+02   2.5500000e+02   2.5500000e+02   2.5500000e+02   2.5500000e+02   2.5500000e+02   2.5500000e+02   2.5500000e+02   2.5500000e+02   2.5500000e+02   2.5500000e+02   2.5500000e+02   2.5500000e+02   2.5500000e+02   2.5500000e+02   2.5500000e+02   2.5500000e+02   2.5500000e+02   2.5500000e+02   2.5500000e+02   2.5500000e+02   2.5500000e+02   2.5500000e+02   2.5500000e+02   2.5500000e+02   2.5500000e+02   2.5500000e+02   2.5500000e+02   2.5500000e+02   2.5500000e+02   2.5500000e+02   2.5500000e+02   2.5500000e+02   2.5500000e+02   2.5500000e+02   2.5500000e+02   2.5500000e+02   2.5500000e+02   2.5500000e+02   2.5500000e+02   2.5500000e+02   2.5500000e+02   2.5500000e+02   2.5500000e+02   2.5500000e+02   2.5500000e+02   2.5500000e+02   2.5500000e+02   2.5500000e+02   0.0000000e+00   0.0000000e+00   0.0000000e+00   0.0000000e+00   0.0000000e+00   0.0000000e+00   0.0000000e+00   0.0000000e+00   0.0000000e+00   0.0000000e+00   0.0000000e+00   0.0000000e+00   0.0000000e+00   0.0000000e+00   0.0000000e+00   0.0000000e+00   0.0000000e+00   0.0000000e+00   0.0000000e+00   0.0000000e+00   0.0000000e+00   0.0000000e+00   0.0000000e+00   0.0000000e+00   0.0000000e+00   0.0000000e+00   0.0000000e+00   2.5500000e+02   2.5500000e+02   2.5500000e+02   2.5500000e+02   2.5500000e+02   2.5500000e+02   2.5500000e+02   2.5500000e+02   2.5500000e+02   2.5500000e+02   2.5500000e+02   0.0000000e+00
   0.0000000e+00   2.5500000e+02   2.5500000e+02   2.5500000e+02   2.5500000e+02   2.5500000e+02   2.5500000e+02   2.5500000e+02   2.5500000e+02   2.5500000e+02   2.5500000e+02   2.5500000e+02   2.5500000e+02   2.5500000e+02   2.5500000e+02   2.5500000e+02   2.5500000e+02   2.5500000e+02   2.5500000e+02   2.5500000e+02   2.5500000e+02   2.5500000e+02   2.5500000e+02   2.5500000e+02   2.5500000e+02   2.5500000e+02   2.5500000e+02   2.5500000e+02   2.5500000e+02   2.5500000e+02   2.5500000e+02   2.5500000e+02   2.5500000e+02   2.5500000e+02   2.5500000e+02   2.5500000e+02   2.5500000e+02   2.5500000e+02   2.5500000e+02   2.5500000e+02   2.5500000e+02   2.5500000e+02   2.5500000e+02   2.5500000e+02   2.5500000e+02   2.5500000e+02   2.5500000e+02   2.5500000e+02   2.5500000e+02   2.5500000e+02   2.5500000e+02   2.5500000e+02   2.5500000e+02   2.5500000e+02   2.5500000e+02   2.5500000e+02   2.5500000e+02   2.5500000e+02   2.5500000e+02   2.5500000e+02   2.5500000e+02   2.5500000e+02   2.5500000e+02   0.0000000e+00   0.0000000e+00   2.5500000e+02   2.5500000e+02   0.0000000e+00   0.0000000e+00   2.5500000e+02   2.5500000e+02   2.5500000e+02   2.5500000e+02   2.5500000e+02   2.5500000e+02   2.5500000e+02   2.5500000e+02   2.5500000e+02   2.5500000e+02   2.5500000e+02   2.5500000e+02   2.5500000e+02   2.5500000e+02   2.5500000e+02   2.5500000e+02   2.5500000e+02   2.5500000e+02   2.5500000e+02   2.5500000e+02   2.5500000e+02   2.5500000e+02   2.5500000e+02   2.5500000e+02   2.5500000e+02   2.5500000e+02   2.5500000e+02   2.5500000e+02   2.5500000e+02   2.5500000e+02   2.5500000e+02   2.5500000e+02   2.5500000e+02   2.5500000e+02   2.5500000e+02   2.5500000e+02   2.5500000e+02   2.5500000e+02   2.5500000e+02   2.5500000e+02   2.5500000e+02   2.5500000e+02   2.5500000e+02   2.5500000e+02   2.5500000e+02   2.5500000e+02   2.5500000e+02   2.5500000e+02   2.5500000e+02   2.5500000e+02   2.5500000e+02   2.5500000e+02   2.5500000e+02   2.5500000e+02   2.5500000e+02   2.5500000e+02   2.5500000e+02   2.5500000e+02   2.5500000e+02   2.5500000e+02   2.5500000e+02   2.5500000e+02   2.5500000e+02   2.5500000e+02   2.5500000e+02   2.5500000e+02   2.5500000e+02   2.5500000e+02   2.5500000e+02   2.5500000e+02   2.5500000e+02   2.5500000e+02   2.5500000e+02   2.5500000e+02   2.5500000e+02   2.5500000e+02   2.5500000e+02   2.5500000e+02   2.5500000e+02   2.5500000e+02   2.5500000e+02   2.5500000e+02   2.5500000e+02   0.0000000e+00   2.5500000e+02   2.5500000e+02   2.5500000e+02   0.0000000e+00   0.0000000e+00   0.0000000e+00   2.5500000e+02   2.5500000e+02   2.5500000e+02   2.5500000e+02   2.5500000e+02   2.5500000e+02   2.5500000e+02   2.5500000e+02   2.5500000e+02   2.5500000e+02   2.5500000e+02   2.5500000e+02   2.5500000e+02   2.5500000e+02   2.5500000e+02   2.5500000e+02   2.5500000e+02   2.5500000e+02   2.5500000e+02   2.5500000e+02   2.5500000e+02   2.5500000e+02   2.5500000e+02   2.5500000e+02   2.5500000e+02   2.5500000e+02   2.5500000e+02   2.5500000e+02   2.5500000e+02   2.5500000e+02   2.5500000e+02   2.5500000e+02   2.5500000e+02   2.5500000e+02   2.5500000e+02   2.5500000e+02   2.5500000e+02   2.5500000e+02   2.5500000e+02   2.5500000e+02   2.5500000e+02   2.5500000e+02   2.5500000e+02   2.5500000e+02   2.5500000e+02   2.5500000e+02   2.5500000e+02   2.5500000e+02   2.5500000e+02   2.5500000e+02   2.5500000e+02   2.5500000e+02   2.5500000e+02   2.5500000e+02   2.5500000e+02   2.5500000e+02   2.5500000e+02   2.5500000e+02   0.0000000e+00   0.0000000e+00   0.0000000e+00   0.0000000e+00   0.0000000e+00   0.0000000e+00   0.0000000e+00   0.0000000e+00   0.0000000e+00   0.0000000e+00   0.0000000e+00   0.0000000e+00   0.0000000e+00   0.0000000e+00   0.0000000e+00   0.0000000e+00   0.0000000e+00   0.0000000e+00   0.0000000e+00   0.0000000e+00   0.0000000e+00   0.0000000e+00   2.5500000e+02   2.5500000e+02   2.5500000e+02   2.5500000e+02   2.5500000e+02   2.5500000e+02   2.5500000e+02   2.5500000e+02   2.5500000e+02   2.5500000e+02   2.5500000e+02   2.5500000e+02   2.5500000e+02   2.5500000e+02   2.5500000e+02   2.5500000e+02   0.0000000e+00
   0.0000000e+00   2.5500000e+02   2.5500000e+02   2.5500000e+02   2.5500000e+02   2.5500000e+02   2.5500000e+02   2.5500000e+02   2.5500000e+02   2.5500000e+02   2.5500000e+02   2.5500000e+02   2.5500000e+02   2.5500000e+02   2.5500000e+02   2.5500000e+02   2.5500000e+02   2.5500000e+02   2.5500000e+02   2.5500000e+02   2.5500000e+02   2.5500000e+02   2.5500000e+02   2.5500000e+02   2.5500000e+02   2.5500000e+02   2.5500000e+02   2.5500000e+02   2.5500000e+02   2.5500000e+02   2.5500000e+02   2.5500000e+02   2.5500000e+02   2.5500000e+02   2.5500000e+02   2.5500000e+02   2.5500000e+02   2.5500000e+02   2.5500000e+02   2.5500000e+02   2.5500000e+02   2.5500000e+02   2.5500000e+02   2.5500000e+02   2.5500000e+02   2.5500000e+02   2.5500000e+02   2.5500000e+02   2.5500000e+02   2.5500000e+02   2.5500000e+02   2.5500000e+02   2.5500000e+02   2.5500000e+02   2.5500000e+02   2.5500000e+02   2.5500000e+02   2.5500000e+02   2.5500000e+02   2.5500000e+02   2.5500000e+02   2.5500000e+02   2.5500000e+02   0.0000000e+00   0.0000000e+00   2.5500000e+02   2.5500000e+02   0.0000000e+00   0.0000000e+00   2.5500000e+02   2.5500000e+02   2.5500000e+02   2.5500000e+02   2.5500000e+02   2.5500000e+02   2.5500000e+02   2.5500000e+02   2.5500000e+02   2.5500000e+02   2.5500000e+02   2.5500000e+02   2.5500000e+02   2.5500000e+02   2.5500000e+02   2.5500000e+02   2.5500000e+02   2.5500000e+02   2.5500000e+02   2.5500000e+02   2.5500000e+02   2.5500000e+02   2.5500000e+02   2.5500000e+02   2.5500000e+02   2.5500000e+02   2.5500000e+02   2.5500000e+02   2.5500000e+02   2.5500000e+02   2.5500000e+02   2.5500000e+02   2.5500000e+02   2.5500000e+02   2.5500000e+02   2.5500000e+02   2.5500000e+02   2.5500000e+02   2.5500000e+02   2.5500000e+02   2.5500000e+02   2.5500000e+02   2.5500000e+02   2.5500000e+02   2.5500000e+02   2.5500000e+02   2.5500000e+02   2.5500000e+02   2.5500000e+02   2.5500000e+02   2.5500000e+02   2.5500000e+02   2.5500000e+02   2.5500000e+02   2.5500000e+02   2.5500000e+02   2.5500000e+02   2.5500000e+02   2.5500000e+02   2.5500000e+02   2.5500000e+02   2.5500000e+02   2.5500000e+02   2.5500000e+02   2.5500000e+02   2.5500000e+02   2.5500000e+02   2.5500000e+02   2.5500000e+02   2.5500000e+02   2.5500000e+02   2.5500000e+02   2.5500000e+02   2.5500000e+02   2.5500000e+02   2.5500000e+02   2.5500000e+02   2.5500000e+02   2.5500000e+02   2.5500000e+02   2.5500000e+02   2.5500000e+02   2.5500000e+02   0.0000000e+00   2.5500000e+02   2.5500000e+02   2.5500000e+02   2.5500000e+02   0.0000000e+00   0.0000000e+00   2.5500000e+02   2.5500000e+02   2.5500000e+02   2.5500000e+02   2.5500000e+02   2.5500000e+02   2.5500000e+02   2.5500000e+02   2.5500000e+02   2.5500000e+02   2.5500000e+02   2.5500000e+02   2.5500000e+02   2.5500000e+02   2.5500000e+02   2.5500000e+02   2.5500000e+02   2.5500000e+02   2.5500000e+02   2.5500000e+02   2.5500000e+02   2.5500000e+02   2.5500000e+02   2.5500000e+02   2.5500000e+02   2.5500000e+02   2.5500000e+02   2.5500000e+02   2.5500000e+02   2.5500000e+02   2.5500000e+02   2.5500000e+02   2.5500000e+02   2.5500000e+02   2.5500000e+02   2.5500000e+02   2.5500000e+02   2.5500000e+02   2.5500000e+02   2.5500000e+02   2.5500000e+02   2.5500000e+02   2.5500000e+02   2.5500000e+02   2.5500000e+02   2.5500000e+02   2.5500000e+02   2.5500000e+02   2.5500000e+02   2.5500000e+02   2.5500000e+02   2.5500000e+02   2.5500000e+02   2.5500000e+02   2.5500000e+02   2.5500000e+02   2.5500000e+02   0.0000000e+00   0.0000000e+00   0.0000000e+00   0.0000000e+00   0.0000000e+00   0.0000000e+00   0.0000000e+00   0.0000000e+00   0.0000000e+00   0.0000000e+00   0.0000000e+00   0.0000000e+00   0.0000000e+00   0.0000000e+00   0.0000000e+00   0.0000000e+00   0.0000000e+00   2.5500000e+02   2.5500000e+02   2.5500000e+02   2.5500000e+02   2.5500000e+02   2.5500000e+02   2.5500000e+02   2.5500000e+02   2.5500000e+02   2.5500000e+02   2.5500000e+02   2.5500000e+02   2.5500000e+02   2.5500000e+02   2.5500000e+02   2.5500000e+02   2.5500000e+02   2.5500000e+02   2.5500000e+02   2.5500000e+02   0.0000000e+00   2.5500000e+02   0.0000000e+00
   0.0000000e+00   2.5500000e+02   2.5500000e+02   2.5500000e+02   2.5500000e+02   2.5500000e+02   2.5500000e+02   2.5500000e+02   2.5500000e+02   2.5500000e+02   2.5500000e+02   2.5500000e+02   2.5500000e+02   2.5500000e+02   2.5500000e+02   2.5500000e+02   2.5500000e+02   2.5500000e+02   2.5500000e+02   2.5500000e+02   2.5500000e+02   2.5500000e+02   2.5500000e+02   2.5500000e+02   2.5500000e+02   2.5500000e+02   2.5500000e+02   2.5500000e+02   2.5500000e+02   2.5500000e+02   2.5500000e+02   2.5500000e+02   2.5500000e+02   2.5500000e+02   2.5500000e+02   2.5500000e+02   2.5500000e+02   2.5500000e+02   2.5500000e+02   2.5500000e+02   2.5500000e+02   2.5500000e+02   2.5500000e+02   2.5500000e+02   2.5500000e+02   2.5500000e+02   2.5500000e+02   2.5500000e+02   2.5500000e+02   2.5500000e+02   2.5500000e+02   2.5500000e+02   2.5500000e+02   2.5500000e+02   2.5500000e+02   2.5500000e+02   2.5500000e+02   2.5500000e+02   2.5500000e+02   2.5500000e+02   2.5500000e+02   2.5500000e+02   2.5500000e+02   0.0000000e+00   0.0000000e+00   2.5500000e+02   2.5500000e+02   0.0000000e+00   0.0000000e+00   2.5500000e+02   2.5500000e+02   2.5500000e+02   2.5500000e+02   2.5500000e+02   2.5500000e+02   2.5500000e+02   2.5500000e+02   2.5500000e+02   2.5500000e+02   2.5500000e+02   2.5500000e+02   2.5500000e+02   2.5500000e+02   2.5500000e+02   2.5500000e+02   2.5500000e+02   2.5500000e+02   2.5500000e+02   2.5500000e+02   2.5500000e+02   2.5500000e+02   2.5500000e+02   2.5500000e+02   2.5500000e+02   2.5500000e+02   2.5500000e+02   2.5500000e+02   2.5500000e+02   2.5500000e+02   2.5500000e+02   2.5500000e+02   2.5500000e+02   2.5500000e+02   2.5500000e+02   2.5500000e+02   2.5500000e+02   2.5500000e+02   2.5500000e+02   2.5500000e+02   2.5500000e+02   2.5500000e+02   2.5500000e+02   2.5500000e+02   2.5500000e+02   2.5500000e+02   2.5500000e+02   2.5500000e+02   2.5500000e+02   2.5500000e+02   2.5500000e+02   2.5500000e+02   2.5500000e+02   2.5500000e+02   2.5500000e+02   2.5500000e+02   2.5500000e+02   2.5500000e+02   2.5500000e+02   2.5500000e+02   2.5500000e+02   2.5500000e+02   2.5500000e+02   2.5500000e+02   2.5500000e+02   2.5500000e+02   2.5500000e+02   2.5500000e+02   2.5500000e+02   2.5500000e+02   2.5500000e+02   2.5500000e+02   2.5500000e+02   2.5500000e+02   2.5500000e+02   2.5500000e+02   2.5500000e+02   2.5500000e+02   2.5500000e+02   2.5500000e+02   2.5500000e+02   2.5500000e+02   2.5500000e+02   0.0000000e+00   0.0000000e+00   2.5500000e+02   2.5500000e+02   2.5500000e+02   0.0000000e+00   0.0000000e+00   2.5500000e+02   2.5500000e+02   2.5500000e+02   2.5500000e+02   2.5500000e+02   2.5500000e+02   2.5500000e+02   2.5500000e+02   2.5500000e+02   2.5500000e+02   2.5500000e+02   2.5500000e+02   2.5500000e+02   2.5500000e+02   2.5500000e+02   2.5500000e+02   2.5500000e+02   2.5500000e+02   2.5500000e+02   2.5500000e+02   2.5500000e+02   2.5500000e+02   2.5500000e+02   2.5500000e+02   2.5500000e+02   2.5500000e+02   2.5500000e+02   2.5500000e+02   2.5500000e+02   2.5500000e+02   2.5500000e+02   2.5500000e+02   2.5500000e+02   2.5500000e+02   2.5500000e+02   2.5500000e+02   2.5500000e+02   2.5500000e+02   2.5500000e+02   2.5500000e+02   2.5500000e+02   2.5500000e+02   2.5500000e+02   2.5500000e+02   2.5500000e+02   2.5500000e+02   2.5500000e+02   2.5500000e+02   2.5500000e+02   2.5500000e+02   2.5500000e+02   2.5500000e+02   2.5500000e+02   2.5500000e+02   2.5500000e+02   0.0000000e+00   0.0000000e+00   0.0000000e+00   0.0000000e+00   0.0000000e+00   0.0000000e+00   2.5500000e+02   2.5500000e+02   2.5500000e+02   0.0000000e+00   0.0000000e+00   0.0000000e+00   0.0000000e+00   2.5500000e+02   2.5500000e+02   2.5500000e+02   2.5500000e+02   2.5500000e+02   2.5500000e+02   2.5500000e+02   2.5500000e+02   2.5500000e+02   2.5500000e+02   2.5500000e+02   2.5500000e+02   2.5500000e+02   2.5500000e+02   2.5500000e+02   2.5500000e+02   0.0000000e+00   0.0000000e+00   0.0000000e+00   0.0000000e+00   0.0000000e+00   0.0000000e+00   0.0000000e+00   0.0000000e+00   0.0000000e+00   0.0000000e+00   0.0000000e+00   0.0000000e+00   0.0000000e+00
   0.0000000e+00   2.5500000e+02   2.5500000e+02   2.5500000e+02   2.5500000e+02   2.5500000e+02   2.5500000e+02   2.5500000e+02   2.5500000e+02   2.5500000e+02   2.5500000e+02   2.5500000e+02   2.5500000e+02   2.5500000e+02   2.5500000e+02   2.5500000e+02   2.5500000e+02   2.5500000e+02   2.5500000e+02   2.5500000e+02   2.5500000e+02   2.5500000e+02   2.5500000e+02   2.5500000e+02   2.5500000e+02   2.5500000e+02   2.5500000e+02   2.5500000e+02   2.5500000e+02   2.5500000e+02   2.5500000e+02   2.5500000e+02   2.5500000e+02   2.5500000e+02   2.5500000e+02   2.5500000e+02   2.5500000e+02   2.5500000e+02   2.5500000e+02   2.5500000e+02   2.5500000e+02   2.5500000e+02   2.5500000e+02   2.5500000e+02   2.5500000e+02   2.5500000e+02   2.5500000e+02   2.5500000e+02   2.5500000e+02   2.5500000e+02   2.5500000e+02   2.5500000e+02   2.5500000e+02   2.5500000e+02   2.5500000e+02   2.5500000e+02   2.5500000e+02   2.5500000e+02   2.5500000e+02   2.5500000e+02   2.5500000e+02   2.5500000e+02   2.5500000e+02   0.0000000e+00   0.0000000e+00   2.5500000e+02   2.5500000e+02   0.0000000e+00   0.0000000e+00   2.5500000e+02   2.5500000e+02   2.5500000e+02   2.5500000e+02   2.5500000e+02   2.5500000e+02   2.5500000e+02   2.5500000e+02   2.5500000e+02   2.5500000e+02   2.5500000e+02   2.5500000e+02   2.5500000e+02   2.5500000e+02   2.5500000e+02   2.5500000e+02   2.5500000e+02   2.5500000e+02   2.5500000e+02   2.5500000e+02   2.5500000e+02   2.5500000e+02   2.5500000e+02   2.5500000e+02   2.5500000e+02   2.5500000e+02   2.5500000e+02   2.5500000e+02   2.5500000e+02   2.5500000e+02   2.5500000e+02   2.5500000e+02   2.5500000e+02   2.5500000e+02   2.5500000e+02   2.5500000e+02   2.5500000e+02   2.5500000e+02   2.5500000e+02   2.5500000e+02   2.5500000e+02   2.5500000e+02   2.5500000e+02   2.5500000e+02   2.5500000e+02   2.5500000e+02   2.5500000e+02   2.5500000e+02   2.5500000e+02   2.5500000e+02   2.5500000e+02   2.5500000e+02   2.5500000e+02   2.5500000e+02   2.5500000e+02   2.5500000e+02   2.5500000e+02   2.5500000e+02   2.5500000e+02   2.5500000e+02   2.5500000e+02   2.5500000e+02   2.5500000e+02   2.5500000e+02   2.5500000e+02   2.5500000e+02   2.5500000e+02   2.5500000e+02   2.5500000e+02   2.5500000e+02   2.5500000e+02   2.5500000e+02   2.5500000e+02   2.5500000e+02   2.5500000e+02   2.5500000e+02   2.5500000e+02   2.5500000e+02   2.5500000e+02   2.5500000e+02   2.5500000e+02   2.5500000e+02   2.5500000e+02   0.0000000e+00   0.0000000e+00   2.5500000e+02   2.5500000e+02   2.5500000e+02   0.0000000e+00   0.0000000e+00   0.0000000e+00   2.5500000e+02   2.5500000e+02   2.5500000e+02   2.5500000e+02   2.5500000e+02   2.5500000e+02   2.5500000e+02   2.5500000e+02   2.5500000e+02   2.5500000e+02   2.5500000e+02   2.5500000e+02   2.5500000e+02   2.5500000e+02   2.5500000e+02   2.5500000e+02   2.5500000e+02   2.5500000e+02   2.5500000e+02   2.5500000e+02   2.5500000e+02   2.5500000e+02   2.5500000e+02   2.5500000e+02   2.5500000e+02   2.5500000e+02   2.5500000e+02   2.5500000e+02   2.5500000e+02   2.5500000e+02   2.5500000e+02   2.5500000e+02   2.5500000e+02   2.5500000e+02   2.5500000e+02   2.5500000e+02   2.5500000e+02   2.5500000e+02   2.5500000e+02   2.5500000e+02   2.5500000e+02   2.5500000e+02   2.5500000e+02   2.5500000e+02   2.5500000e+02   2.5500000e+02   2.5500000e+02   2.5500000e+02   2.5500000e+02   2.5500000e+02   2.5500000e+02   0.0000000e+00   0.0000000e+00   0.0000000e+00   0.0000000e+00   0.0000000e+00   0.0000000e+00   0.0000000e+00   2.5500000e+02   2.5500000e+02   2.5500000e+02   2.5500000e+02   2.5500000e+02   2.5500000e+02   2.5500000e+02   2.5500000e+02   2.5500000e+02   2.5500000e+02   2.5500000e+02   2.5500000e+02   2.5500000e+02   2.5500000e+02   2.5500000e+02   2.5500000e+02   2.5500000e+02   2.5500000e+02   2.5500000e+02   0.0000000e+00   0.0000000e+00   0.0000000e+00   0.0000000e+00   0.0000000e+00   0.0000000e+00   0.0000000e+00   0.0000000e+00   0.0000000e+00   0.0000000e+00   0.0000000e+00   0.0000000e+00   0.0000000e+00   0.0000000e+00   2.5500000e+02   2.5500000e+02   2.5500000e+02   2.5500000e+02   0.0000000e+00
   0.0000000e+00   2.5500000e+02   2.5500000e+02   2.5500000e+02   2.5500000e+02   2.5500000e+02   2.5500000e+02   2.5500000e+02   2.5500000e+02   2.5500000e+02   2.5500000e+02   2.5500000e+02   2.5500000e+02   2.5500000e+02   2.5500000e+02   2.5500000e+02   2.5500000e+02   2.5500000e+02   2.5500000e+02   2.5500000e+02   2.5500000e+02   2.5500000e+02   2.5500000e+02   2.5500000e+02   2.5500000e+02   2.5500000e+02   2.5500000e+02   2.5500000e+02   2.5500000e+02   2.5500000e+02   2.5500000e+02   2.5500000e+02   2.5500000e+02   2.5500000e+02   2.5500000e+02   2.5500000e+02   2.5500000e+02   2.5500000e+02   2.5500000e+02   2.5500000e+02   2.5500000e+02   2.5500000e+02   2.5500000e+02   2.5500000e+02   2.5500000e+02   2.5500000e+02   2.5500000e+02   2.5500000e+02   2.5500000e+02   2.5500000e+02   2.5500000e+02   2.5500000e+02   2.5500000e+02   2.5500000e+02   2.5500000e+02   2.5500000e+02   2.5500000e+02   2.5500000e+02   2.5500000e+02   2.5500000e+02   2.5500000e+02   2.5500000e+02   2.5500000e+02   0.0000000e+00   0.0000000e+00   2.5500000e+02   2.5500000e+02   0.0000000e+00   0.0000000e+00   0.0000000e+00   2.5500000e+02   2.5500000e+02   2.5500000e+02   2.5500000e+02   2.5500000e+02   2.5500000e+02   2.5500000e+02   2.5500000e+02   2.5500000e+02   2.5500000e+02   2.5500000e+02   2.5500000e+02   2.5500000e+02   2.5500000e+02   2.5500000e+02   2.5500000e+02   2.5500000e+02   2.5500000e+02   2.5500000e+02   2.5500000e+02   2.5500000e+02   2.5500000e+02   2.5500000e+02   2.5500000e+02   2.5500000e+02   2.5500000e+02   2.5500000e+02   2.5500000e+02   2.5500000e+02   2.5500000e+02   2.5500000e+02   2.5500000e+02   2.5500000e+02   2.5500000e+02   2.5500000e+02   2.5500000e+02   2.5500000e+02   2.5500000e+02   2.5500000e+02   2.5500000e+02   2.5500000e+02   2.5500000e+02   2.5500000e+02   2.5500000e+02   2.5500000e+02   2.5500000e+02   2.5500000e+02   2.5500000e+02   2.5500000e+02   2.5500000e+02   2.5500000e+02   2.5500000e+02   2.5500000e+02   2.5500000e+02   2.5500000e+02   2.5500000e+02   2.5500000e+02   2.5500000e+02   2.5500000e+02   2.5500000e+02   2.5500000e+02   2.5500000e+02   2.5500000e+02   2.5500000e+02   2.5500000e+02   2.5500000e+02   2.5500000e+02   2.5500000e+02   2.5500000e+02   2.5500000e+02   2.5500000e+02   2.5500000e+02   2.5500000e+02   2.5500000e+02   2.5500000e+02   2.5500000e+02   2.5500000e+02   2.5500000e+02   2.5500000e+02   2.5500000e+02   2.5500000e+02   2.5500000e+02   2.5500000e+02   0.0000000e+00   2.5500000e+02   2.5500000e+02   2.5500000e+02   0.0000000e+00   0.0000000e+00   0.0000000e+00   2.5500000e+02   2.5500000e+02   2.5500000e+02   2.5500000e+02   2.5500000e+02   2.5500000e+02   2.5500000e+02   2.5500000e+02   2.5500000e+02   2.5500000e+02   2.5500000e+02   2.5500000e+02   2.5500000e+02   2.5500000e+02   2.5500000e+02   2.5500000e+02   2.5500000e+02   2.5500000e+02   2.5500000e+02   2.5500000e+02   2.5500000e+02   2.5500000e+02   2.5500000e+02   2.5500000e+02   2.5500000e+02   2.5500000e+02   2.5500000e+02   2.5500000e+02   2.5500000e+02   2.5500000e+02   2.5500000e+02   2.5500000e+02   2.5500000e+02   2.5500000e+02   2.5500000e+02   2.5500000e+02   2.5500000e+02   2.5500000e+02   2.5500000e+02   2.5500000e+02   2.5500000e+02   2.5500000e+02   2.5500000e+02   2.5500000e+02   2.5500000e+02   2.5500000e+02   2.5500000e+02   2.5500000e+02   2.5500000e+02   0.0000000e+00   0.0000000e+00   0.0000000e+00   0.0000000e+00   0.0000000e+00   0.0000000e+00   0.0000000e+00   2.5500000e+02   2.5500000e+02   2.5500000e+02   2.5500000e+02   2.5500000e+02   2.5500000e+02   2.5500000e+02   2.5500000e+02   2.5500000e+02   2.5500000e+02   2.5500000e+02   2.5500000e+02   2.5500000e+02   2.5500000e+02   2.5500000e+02   0.0000000e+00   0.0000000e+00   0.0000000e+00   0.0000000e+00   0.0000000e+00   0.0000000e+00   0.0000000e+00   0.0000000e+00   0.0000000e+00   0.0000000e+00   0.0000000e+00   0.0000000e+00   0.0000000e+00   0.0000000e+00   0.0000000e+00   0.0000000e+00   2.5500000e+02   2.5500000e+02   2.5500000e+02   2.5500000e+02   2.5500000e+02   2.5500000e+02   2.5500000e+02   2.5500000e+02   0.0000000e+00
   0.0000000e+00   2.5500000e+02   2.5500000e+02   2.5500000e+02   2.5500000e+02   2.5500000e+02   2.5500000e+02   2.5500000e+02   2.5500000e+02   2.5500000e+02   2.5500000e+02   2.5500000e+02   2.5500000e+02   2.5500000e+02   2.5500000e+02   2.5500000e+02   2.5500000e+02   2.5500000e+02   2.5500000e+02   2.5500000e+02   2.5500000e+02   2.5500000e+02   2.5500000e+02   2.5500000e+02   2.5500000e+02   2.5500000e+02   2.5500000e+02   2.5500000e+02   2.5500000e+02   2.5500000e+02   2.5500000e+02   2.5500000e+02   2.5500000e+02   2.5500000e+02   2.5500000e+02   2.5500000e+02   2.5500000e+02   2.5500000e+02   2.5500000e+02   2.5500000e+02   2.5500000e+02   2.5500000e+02   2.5500000e+02   2.5500000e+02   2.5500000e+02   2.5500000e+02   2.5500000e+02   2.5500000e+02   2.5500000e+02   2.5500000e+02   2.5500000e+02   2.5500000e+02   2.5500000e+02   2.5500000e+02   2.5500000e+02   2.5500000e+02   2.5500000e+02   2.5500000e+02   2.5500000e+02   2.5500000e+02   2.5500000e+02   2.5500000e+02   2.5500000e+02   0.0000000e+00   0.0000000e+00   2.5500000e+02   2.5500000e+02   0.0000000e+00   0.0000000e+00   0.0000000e+00   2.5500000e+02   2.5500000e+02   2.5500000e+02   2.5500000e+02   2.5500000e+02   2.5500000e+02   2.5500000e+02   2.5500000e+02   2.5500000e+02   2.5500000e+02   2.5500000e+02   2.5500000e+02   2.5500000e+02   2.5500000e+02   2.5500000e+02   2.5500000e+02   2.5500000e+02   2.5500000e+02   2.5500000e+02   2.5500000e+02   2.5500000e+02   2.5500000e+02   2.5500000e+02   2.5500000e+02   2.5500000e+02   2.5500000e+02   2.5500000e+02   2.5500000e+02   2.5500000e+02   2.5500000e+02   2.5500000e+02   2.5500000e+02   2.5500000e+02   2.5500000e+02   2.5500000e+02   2.5500000e+02   2.5500000e+02   2.5500000e+02   2.5500000e+02   2.5500000e+02   2.5500000e+02   2.5500000e+02   2.5500000e+02   2.5500000e+02   2.5500000e+02   2.5500000e+02   2.5500000e+02   2.5500000e+02   2.5500000e+02   2.5500000e+02   2.5500000e+02   2.5500000e+02   2.5500000e+02   2.5500000e+02   2.5500000e+02   2.5500000e+02   2.5500000e+02   2.5500000e+02   2.5500000e+02   2.5500000e+02   2.5500000e+02   2.5500000e+02   2.5500000e+02   2.5500000e+02   2.5500000e+02   2.5500000e+02   2.5500000e+02   2.5500000e+02   2.5500000e+02   2.5500000e+02   2.5500000e+02   2.5500000e+02   2.5500000e+02   2.5500000e+02   2.5500000e+02   2.5500000e+02   2.5500000e+02   2.5500000e+02   2.5500000e+02   2.5500000e+02   2.5500000e+02   2.5500000e+02   2.5500000e+02   0.0000000e+00   2.5500000e+02   2.5500000e+02   2.5500000e+02   0.0000000e+00   0.0000000e+00   0.0000000e+00   2.5500000e+02   2.5500000e+02   2.5500000e+02   2.5500000e+02   2.5500000e+02   2.5500000e+02   2.5500000e+02   2.5500000e+02   2.5500000e+02   2.5500000e+02   2.5500000e+02   2.5500000e+02   2.5500000e+02   2.5500000e+02   2.5500000e+02   2.5500000e+02   2.5500000e+02   2.5500000e+02   2.5500000e+02   2.5500000e+02   2.5500000e+02   2.5500000e+02   2.5500000e+02   2.5500000e+02   2.5500000e+02   2.5500000e+02   2.5500000e+02   2.5500000e+02   2.5500000e+02   2.5500000e+02   2.5500000e+02   2.5500000e+02   2.5500000e+02   2.5500000e+02   2.5500000e+02   2.5500000e+02   2.5500000e+02   2.5500000e+02   2.5500000e+02   2.5500000e+02   2.5500000e+02   2.5500000e+02   2.5500000e+02   2.5500000e+02   2.5500000e+02   2.5500000e+02   0.0000000e+00   0.0000000e+00   0.0000000e+00   0.0000000e+00   0.0000000e+00   0.0000000e+00   0.0000000e+00   0.0000000e+00   2.5500000e+02   2.5500000e+02   2.5500000e+02   2.5500000e+02   2.5500000e+02   2.5500000e+02   2.5500000e+02   2.5500000e+02   2.5500000e+02   2.5500000e+02   2.5500000e+02   2.5500000e+02   0.0000000e+00   0.0000000e+00   0.0000000e+00   0.0000000e+00   0.0000000e+00   0.0000000e+00   0.0000000e+00   0.0000000e+00   0.0000000e+00   0.0000000e+00   0.0000000e+00   0.0000000e+00   0.0000000e+00   0.0000000e+00   0.0000000e+00   0.0000000e+00   0.0000000e+00   2.5500000e+02   2.5500000e+02   2.5500000e+02   2.5500000e+02   2.5500000e+02   2.5500000e+02   2.5500000e+02   2.5500000e+02   2.5500000e+02   2.5500000e+02   2.5500000e+02   2.5500000e+02   0.0000000e+00
   0.0000000e+00   2.5500000e+02   2.5500000e+02   2.5500000e+02   2.5500000e+02   2.5500000e+02   2.5500000e+02   2.5500000e+02   2.5500000e+02   2.5500000e+02   2.5500000e+02   2.5500000e+02   2.5500000e+02   2.5500000e+02   2.5500000e+02   2.5500000e+02   2.5500000e+02   2.5500000e+02   2.5500000e+02   2.5500000e+02   2.5500000e+02   2.5500000e+02   2.5500000e+02   2.5500000e+02   2.5500000e+02   2.5500000e+02   2.5500000e+02   2.5500000e+02   2.5500000e+02   2.5500000e+02   2.5500000e+02   2.5500000e+02   2.5500000e+02   2.5500000e+02   2.5500000e+02   2.5500000e+02   2.5500000e+02   2.5500000e+02   2.5500000e+02   2.5500000e+02   2.5500000e+02   2.5500000e+02   2.5500000e+02   2.5500000e+02   2.5500000e+02   2.5500000e+02   2.5500000e+02   2.5500000e+02   2.5500000e+02   2.5500000e+02   2.5500000e+02   2.5500000e+02   2.5500000e+02   2.5500000e+02   2.5500000e+02   2.5500000e+02   2.5500000e+02   2.5500000e+02   2.5500000e+02   2.5500000e+02   2.5500000e+02   2.5500000e+02   2.5500000e+02   0.0000000e+00   0.0000000e+00   2.5500000e+02   2.5500000e+02   2.5500000e+02   0.0000000e+00   0.0000000e+00   2.5500000e+02   2.5500000e+02   2.5500000e+02   2.5500000e+02   2.5500000e+02   2.5500000e+02   2.5500000e+02   2.5500000e+02   2.5500000e+02   2.5500000e+02   2.5500000e+02   2.5500000e+02   2.5500000e+02   2.5500000e+02   2.5500000e+02   2.5500000e+02   2.5500000e+02   2.5500000e+02   2.5500000e+02   2.5500000e+02   2.5500000e+02   2.5500000e+02   2.5500000e+02   2.5500000e+02   2.5500000e+02   2.5500000e+02   2.5500000e+02   2.5500000e+02   2.5500000e+02   2.5500000e+02   2.5500000e+02   2.5500000e+02   2.5500000e+02   2.5500000e+02   2.5500000e+02   2.5500000e+02   2.5500000e+02   2.5500000e+02   2.5500000e+02   2.5500000e+02   2.5500000e+02   2.5500000e+02   2.5500000e+02   2.5500000e+02   2.5500000e+02   2.5500000e+02   2.5500000e+02   2.5500000e+02   2.5500000e+02   2.5500000e+02   2.5500000e+02   2.5500000e+02   2.5500000e+02   2.5500000e+02   2.5500000e+02   2.5500000e+02   2.5500000e+02   2.5500000e+02   2.5500000e+02   2.5500000e+02   2.5500000e+02   2.5500000e+02   2.5500000e+02   2.5500000e+02   2.5500000e+02   2.5500000e+02   2.5500000e+02   2.5500000e+02   2.5500000e+02   2.5500000e+02   2.5500000e+02   2.5500000e+02   2.5500000e+02   2.5500000e+02   2.5500000e+02   2.5500000e+02   2.5500000e+02   2.5500000e+02   2.5500000e+02   2.5500000e+02   2.5500000e+02   2.5500000e+02   2.5500000e+02   0.0000000e+00   2.5500000e+02   2.5500000e+02   2.5500000e+02   2.5500000e+02   0.0000000e+00   0.0000000e+00   2.5500000e+02   2.5500000e+02   2.5500000e+02   2.5500000e+02   2.5500000e+02   2.5500000e+02   2.5500000e+02   2.5500000e+02   2.5500000e+02   2.5500000e+02   2.5500000e+02   2.5500000e+02   2.5500000e+02   2.5500000e+02   2.5500000e+02   2.5500000e+02   2.5500000e+02   2.5500000e+02   2.5500000e+02   2.5500000e+02   2.5500000e+02   2.5500000e+02   2.5500000e+02   2.5500000e+02   2.5500000e+02   2.5500000e+02   2.5500000e+02   2.5500000e+02   2.5500000e+02   2.5500000e+02   2.5500000e+02   2.5500000e+02   2.5500000e+02   2.5500000e+02   2.5500000e+02   2.5500000e+02   2.5500000e+02   2.5500000e+02   2.5500000e+02   2.5500000e+02   2.5500000e+02   2.5500000e+02   2.5500000e+02   0.0000000e+00   0.0000000e+00   0.0000000e+00   0.0000000e+00   0.0000000e+00   0.0000000e+00   0.0000000e+00   0.0000000e+00   0.0000000e+00   2.5500000e+02   2.5500000e+02   2.5500000e+02   2.5500000e+02   2.5500000e+02   2.5500000e+02   2.5500000e+02   2.5500000e+02   2.5500000e+02   2.5500000e+02   2.5500000e+02   2.5500000e+02   0.0000000e+00   0.0000000e+00   0.0000000e+00   0.0000000e+00   0.0000000e+00   0.0000000e+00   0.0000000e+00   0.0000000e+00   0.0000000e+00   0.0000000e+00   0.0000000e+00   0.0000000e+00   0.0000000e+00   0.0000000e+00   2.5500000e+02   2.5500000e+02   2.5500000e+02   2.5500000e+02   2.5500000e+02   2.5500000e+02   2.5500000e+02   2.5500000e+02   2.5500000e+02   2.5500000e+02   2.5500000e+02   2.5500000e+02   2.5500000e+02   2.5500000e+02   2.5500000e+02   2.5500000e+02   2.5500000e+02   0.0000000e+00
   0.0000000e+00   2.5500000e+02   2.5500000e+02   2.5500000e+02   2.5500000e+02   2.5500000e+02   2.5500000e+02   2.5500000e+02   2.5500000e+02   2.5500000e+02   2.5500000e+02   2.5500000e+02   2.5500000e+02   2.5500000e+02   2.5500000e+02   2.5500000e+02   2.5500000e+02   2.5500000e+02   2.5500000e+02   2.5500000e+02   2.5500000e+02   2.5500000e+02   2.5500000e+02   2.5500000e+02   2.5500000e+02   2.5500000e+02   2.5500000e+02   2.5500000e+02   2.5500000e+02   2.5500000e+02   2.5500000e+02   2.5500000e+02   2.5500000e+02   2.5500000e+02   2.5500000e+02   2.5500000e+02   2.5500000e+02   2.5500000e+02   2.5500000e+02   2.5500000e+02   2.5500000e+02   2.5500000e+02   2.5500000e+02   2.5500000e+02   2.5500000e+02   2.5500000e+02   2.5500000e+02   2.5500000e+02   2.5500000e+02   2.5500000e+02   2.5500000e+02   2.5500000e+02   2.5500000e+02   2.5500000e+02   2.5500000e+02   2.5500000e+02   2.5500000e+02   2.5500000e+02   2.5500000e+02   2.5500000e+02   2.5500000e+02   2.5500000e+02   2.5500000e+02   0.0000000e+00   0.0000000e+00   2.5500000e+02   2.5500000e+02   2.5500000e+02   0.0000000e+00   0.0000000e+00   2.5500000e+02   2.5500000e+02   2.5500000e+02   2.5500000e+02   2.5500000e+02   2.5500000e+02   2.5500000e+02   2.5500000e+02   2.5500000e+02   2.5500000e+02   2.5500000e+02   2.5500000e+02   2.5500000e+02   2.5500000e+02   2.5500000e+02   2.5500000e+02   2.5500000e+02   2.5500000e+02   2.5500000e+02   2.5500000e+02   2.5500000e+02   2.5500000e+02   2.5500000e+02   2.5500000e+02   2.5500000e+02   2.5500000e+02   2.5500000e+02   2.5500000e+02   2.5500000e+02   2.5500000e+02   2.5500000e+02   2.5500000e+02   2.5500000e+02   2.5500000e+02   2.5500000e+02   2.5500000e+02   2.5500000e+02   2.5500000e+02   2.5500000e+02   2.5500000e+02   2.5500000e+02   2.5500000e+02   2.5500000e+02   2.5500000e+02   2.5500000e+02   2.5500000e+02   2.5500000e+02   2.5500000e+02   2.5500000e+02   2.5500000e+02   2.5500000e+02   2.5500000e+02   2.5500000e+02   2.5500000e+02   2.5500000e+02   2.5500000e+02   2.5500000e+02   2.5500000e+02   2.5500000e+02   2.5500000e+02   2.5500000e+02   2.5500000e+02   2.5500000e+02   2.5500000e+02   2.5500000e+02   2.5500000e+02   2.5500000e+02   2.5500000e+02   2.5500000e+02   2.5500000e+02   2.5500000e+02   2.5500000e+02   2.5500000e+02   2.5500000e+02   2.5500000e+02   2.5500000e+02   2.5500000e+02   2.5500000e+02   2.5500000e+02   2.5500000e+02   2.5500000e+02   2.5500000e+02   2.5500000e+02   0.0000000e+00   2.5500000e+02   2.5500000e+02   2.5500000e+02   2.5500000e+02   0.0000000e+00   0.0000000e+00   2.5500000e+02   2.5500000e+02   2.5500000e+02   2.5500000e+02   2.5500000e+02   2.5500000e+02   2.5500000e+02   2.5500000e+02   2.5500000e+02   2.5500000e+02   2.5500000e+02   2.5500000e+02   2.5500000e+02   2.5500000e+02   2.5500000e+02   2.5500000e+02   2.5500000e+02   2.5500000e+02   2.5500000e+02   2.5500000e+02   2.5500000e+02   2.5500000e+02   2.5500000e+02   2.5500000e+02   2.5500000e+02   2.5500000e+02   2.5500000e+02   2.5500000e+02   2.5500000e+02   2.5500000e+02   2.5500000e+02   2.5500000e+02   2.5500000e+02   2.5500000e+02   2.5500000e+02   2.5500000e+02   2.5500000e+02   2.5500000e+02   2.5500000e+02   2.5500000e+02   2.5500000e+02   0.0000000e+00   0.0000000e+00   0.0000000e+00   0.0000000e+00   0.0000000e+00   0.0000000e+00   0.0000000e+00   0.0000000e+00   2.5500000e+02   2.5500000e+02   2.5500000e+02   2.5500000e+02   2.5500000e+02   2.5500000e+02   2.5500000e+02   2.5500000e+02   2.5500000e+02   2.5500000e+02   2.5500000e+02   2.5500000e+02   2.5500000e+02   2.5500000e+02   0.0000000e+00   0.0000000e+00   0.0000000e+00   0.0000000e+00   0.0000000e+00   0.0000000e+00   0.0000000e+00   0.0000000e+00   0.0000000e+00   0.0000000e+00   0.0000000e+00   2.5500000e+02   2.5500000e+02   2.5500000e+02   2.5500000e+02   2.5500000e+02   2.5500000e+02   2.5500000e+02   2.5500000e+02   2.5500000e+02   2.5500000e+02   2.5500000e+02   2.5500000e+02   2.5500000e+02   2.5500000e+02   2.5500000e+02   2.5500000e+02   2.5500000e+02   2.5500000e+02   2.5500000e+02   2.5500000e+02   2.5500000e+02   0.0000000e+00
   0.0000000e+00   2.5500000e+02   2.5500000e+02   2.5500000e+02   2.5500000e+02   2.5500000e+02   2.5500000e+02   2.5500000e+02   2.5500000e+02   2.5500000e+02   2.5500000e+02   2.5500000e+02   2.5500000e+02   2.5500000e+02   2.5500000e+02   2.5500000e+02   2.5500000e+02   2.5500000e+02   2.5500000e+02   2.5500000e+02   2.5500000e+02   2.5500000e+02   2.5500000e+02   2.5500000e+02   2.5500000e+02   2.5500000e+02   2.5500000e+02   2.5500000e+02   2.5500000e+02   2.5500000e+02   2.5500000e+02   2.5500000e+02   2.5500000e+02   2.5500000e+02   2.5500000e+02   2.5500000e+02   2.5500000e+02   2.5500000e+02   2.5500000e+02   2.5500000e+02   2.5500000e+02   2.5500000e+02   2.5500000e+02   2.5500000e+02   2.5500000e+02   2.5500000e+02   2.5500000e+02   2.5500000e+02   2.5500000e+02   2.5500000e+02   2.5500000e+02   2.5500000e+02   2.5500000e+02   2.5500000e+02   2.5500000e+02   2.5500000e+02   2.5500000e+02   2.5500000e+02   2.5500000e+02   2.5500000e+02   2.5500000e+02   2.5500000e+02   2.5500000e+02   0.0000000e+00   0.0000000e+00   2.5500000e+02   2.5500000e+02   2.5500000e+02   0.0000000e+00   0.0000000e+00   2.5500000e+02   2.5500000e+02   2.5500000e+02   2.5500000e+02   2.5500000e+02   2.5500000e+02   2.5500000e+02   2.5500000e+02   2.5500000e+02   2.5500000e+02   2.5500000e+02   2.5500000e+02   2.5500000e+02   2.5500000e+02   2.5500000e+02   2.5500000e+02   2.5500000e+02   2.5500000e+02   2.5500000e+02   2.5500000e+02   2.5500000e+02   2.5500000e+02   2.5500000e+02   2.5500000e+02   2.5500000e+02   2.5500000e+02   2.5500000e+02   2.5500000e+02   2.5500000e+02   2.5500000e+02   2.5500000e+02   2.5500000e+02   2.5500000e+02   2.5500000e+02   2.5500000e+02   2.5500000e+02   2.5500000e+02   2.5500000e+02   2.5500000e+02   2.5500000e+02   2.5500000e+02   2.5500000e+02   2.5500000e+02   2.5500000e+02   2.5500000e+02   2.5500000e+02   2.5500000e+02   2.5500000e+02   2.5500000e+02   2.5500000e+02   2.5500000e+02   2.5500000e+02   2.5500000e+02   2.5500000e+02   2.5500000e+02   2.5500000e+02   2.5500000e+02   2.5500000e+02   2.5500000e+02   2.5500000e+02   2.5500000e+02   2.5500000e+02   2.5500000e+02   2.5500000e+02   2.5500000e+02   2.5500000e+02   2.5500000e+02   2.5500000e+02   2.5500000e+02   2.5500000e+02   2.5500000e+02   2.5500000e+02   2.5500000e+02   2.5500000e+02   2.5500000e+02   2.5500000e+02   2.5500000e+02   2.5500000e+02   2.5500000e+02   2.5500000e+02   2.5500000e+02   2.5500000e+02   2.5500000e+02   2.5500000e+02   0.0000000e+00   2.5500000e+02   2.5500000e+02   2.5500000e+02   0.0000000e+00   0.0000000e+00   0.0000000e+00   2.5500000e+02   2.5500000e+02   2.5500000e+02   2.5500000e+02   2.5500000e+02   2.5500000e+02   2.5500000e+02   2.5500000e+02   2.5500000e+02   2.5500000e+02   2.5500000e+02   2.5500000e+02   2.5500000e+02   2.5500000e+02   2.5500000e+02   2.5500000e+02   2.5500000e+02   2.5500000e+02   2.5500000e+02   2.5500000e+02   2.5500000e+02   2.5500000e+02   2.5500000e+02   2.5500000e+02   2.5500000e+02   2.5500000e+02   2.5500000e+02   2.5500000e+02   2.5500000e+02   2.5500000e+02   2.5500000e+02   2.5500000e+02   2.5500000e+02   2.5500000e+02   2.5500000e+02   2.5500000e+02   2.5500000e+02   0.0000000e+00   0.0000000e+00   0.0000000e+00   0.0000000e+00   0.0000000e+00   0.0000000e+00   0.0000000e+00   0.0000000e+00   0.0000000e+00   2.5500000e+02   2.5500000e+02   2.5500000e+02   2.5500000e+02   2.5500000e+02   2.5500000e+02   2.5500000e+02   2.5500000e+02   0.0000000e+00   0.0000000e+00   0.0000000e+00   0.0000000e+00   0.0000000e+00   0.0000000e+00   0.0000000e+00   0.0000000e+00   0.0000000e+00   0.0000000e+00   0.0000000e+00   0.0000000e+00   0.0000000e+00   0.0000000e+00   0.0000000e+00   2.5500000e+02   2.5500000e+02   2.5500000e+02   2.5500000e+02   2.5500000e+02   2.5500000e+02   2.5500000e+02   2.5500000e+02   2.5500000e+02   2.5500000e+02   2.5500000e+02   2.5500000e+02   2.5500000e+02   2.5500000e+02   2.5500000e+02   2.5500000e+02   2.5500000e+02   2.5500000e+02   2.5500000e+02   2.5500000e+02   2.5500000e+02   2.5500000e+02   2.5500000e+02   2.5500000e+02   2.5500000e+02   0.0000000e+00
   0.0000000e+00   2.5500000e+02   2.5500000e+02   2.5500000e+02   2.5500000e+02   2.5500000e+02   2.5500000e+02   2.5500000e+02   2.5500000e+02   2.5500000e+02   2.5500000e+02   2.5500000e+02   2.5500000e+02   2.5500000e+02   2.5500000e+02   2.5500000e+02   2.5500000e+02   2.5500000e+02   2.5500000e+02   2.5500000e+02   2.5500000e+02   2.5500000e+02   2.5500000e+02   2.5500000e+02   2.5500000e+02   2.5500000e+02   2.5500000e+02   2.5500000e+02   2.5500000e+02   2.5500000e+02   2.5500000e+02   2.5500000e+02   2.5500000e+02   2.5500000e+02   2.5500000e+02   2.5500000e+02   2.5500000e+02   2.5500000e+02   2.5500000e+02   2.5500000e+02   2.5500000e+02   2.5500000e+02   2.5500000e+02   2.5500000e+02   2.5500000e+02   2.5500000e+02   2.5500000e+02   2.5500000e+02   2.5500000e+02   2.5500000e+02   2.5500000e+02   2.5500000e+02   2.5500000e+02   2.5500000e+02   2.5500000e+02   2.5500000e+02   2.5500000e+02   2.5500000e+02   2.5500000e+02   2.5500000e+02   2.5500000e+02   2.5500000e+02   2.5500000e+02   0.0000000e+00   0.0000000e+00   2.5500000e+02   2.5500000e+02   2.5500000e+02   2.5500000e+02   0.0000000e+00   2.5500000e+02   2.5500000e+02   2.5500000e+02   2.5500000e+02   2.5500000e+02   2.5500000e+02   2.5500000e+02   2.5500000e+02   2.5500000e+02   2.5500000e+02   2.5500000e+02   2.5500000e+02   2.5500000e+02   2.5500000e+02   2.5500000e+02   2.5500000e+02   2.5500000e+02   2.5500000e+02   2.5500000e+02   2.5500000e+02   2.5500000e+02   2.5500000e+02   2.5500000e+02   2.5500000e+02   2.5500000e+02   2.5500000e+02   2.5500000e+02   2.5500000e+02   2.5500000e+02   2.5500000e+02   2.5500000e+02   2.5500000e+02   2.5500000e+02   2.5500000e+02   2.5500000e+02   2.5500000e+02   2.5500000e+02   2.5500000e+02   2.5500000e+02   2.5500000e+02   2.5500000e+02   2.5500000e+02   2.5500000e+02   2.5500000e+02   2.5500000e+02   2.5500000e+02   2.5500000e+02   2.5500000e+02   2.5500000e+02   2.5500000e+02   2.5500000e+02   2.5500000e+02   2.5500000e+02   2.5500000e+02   2.5500000e+02   2.5500000e+02   2.5500000e+02   2.5500000e+02   2.5500000e+02   2.5500000e+02   2.5500000e+02   2.5500000e+02   2.5500000e+02   2.5500000e+02   2.5500000e+02   2.5500000e+02   2.5500000e+02   2.5500000e+02   2.5500000e+02   2.5500000e+02   2.5500000e+02   2.5500000e+02   2.5500000e+02   2.5500000e+02   2.5500000e+02   2.5500000e+02   2.5500000e+02   2.5500000e+02   2.5500000e+02   2.5500000e+02   2.5500000e+02   2.5500000e+02   2.5500000e+02   2.5500000e+02   0.0000000e+00   2.5500000e+02   2.5500000e+02   2.5500000e+02   0.0000000e+00   0.0000000e+00   0.0000000e+00   2.5500000e+02   2.5500000e+02   2.5500000e+02   2.5500000e+02   2.5500000e+02   2.5500000e+02   2.5500000e+02   2.5500000e+02   2.5500000e+02   2.5500000e+02   2.5500000e+02   2.5500000e+02   2.5500000e+02   2.5500000e+02   2.5500000e+02   2.5500000e+02   2.5500000e+02   2.5500000e+02   2.5500000e+02   2.5500000e+02   2.5500000e+02   2.5500000e+02   2.5500000e+02   2.5500000e+02   2.5500000e+02   2.5500000e+02   2.5500000e+02   2.5500000e+02   2.5500000e+02   2.5500000e+02   2.5500000e+02   2.5500000e+02   2.5500000e+02   2.5500000e+02   0.0000000e+00   0.0000000e+00   0.0000000e+00   0.0000000e+00   0.0000000e+00   0.0000000e+00   0.0000000e+00   0.0000000e+00   0.0000000e+00   2.5500000e+02   2.5500000e+02   2.5500000e+02   2.5500000e+02   2.5500000e+02   2.5500000e+02   2.5500000e+02   2.5500000e+02   0.0000000e+00   0.0000000e+00   0.0000000e+00   0.0000000e+00   0.0000000e+00   0.0000000e+00   0.0000000e+00   0.0000000e+00   0.0000000e+00   0.0000000e+00   0.0000000e+00   0.0000000e+00   0.0000000e+00   0.0000000e+00   0.0000000e+00   2.5500000e+02   2.5500000e+02   2.5500000e+02   2.5500000e+02   2.5500000e+02   2.5500000e+02   2.5500000e+02   2.5500000e+02   2.5500000e+02   2.5500000e+02   2.5500000e+02   2.5500000e+02   2.5500000e+02   2.5500000e+02   2.5500000e+02   2.5500000e+02   2.5500000e+02   2.5500000e+02   2.5500000e+02   2.5500000e+02   2.5500000e+02   2.5500000e+02   2.5500000e+02   2.5500000e+02   2.5500000e+02   2.5500000e+02   2.5500000e+02   2.5500000e+02   0.0000000e+00
   0.0000000e+00   2.5500000e+02   2.5500000e+02   2.5500000e+02   2.5500000e+02   2.5500000e+02   2.5500000e+02   2.5500000e+02   2.5500000e+02   2.5500000e+02   2.5500000e+02   2.5500000e+02   2.5500000e+02   2.5500000e+02   2.5500000e+02   2.5500000e+02   2.5500000e+02   2.5500000e+02   2.5500000e+02   2.5500000e+02   2.5500000e+02   2.5500000e+02   2.5500000e+02   2.5500000e+02   2.5500000e+02   2.5500000e+02   2.5500000e+02   2.5500000e+02   2.5500000e+02   2.5500000e+02   2.5500000e+02   2.5500000e+02   2.5500000e+02   2.5500000e+02   2.5500000e+02   2.5500000e+02   2.5500000e+02   2.5500000e+02   2.5500000e+02   2.5500000e+02   2.5500000e+02   2.5500000e+02   2.5500000e+02   2.5500000e+02   2.5500000e+02   2.5500000e+02   2.5500000e+02   2.5500000e+02   2.5500000e+02   2.5500000e+02   2.5500000e+02   2.5500000e+02   2.5500000e+02   2.5500000e+02   2.5500000e+02   2.5500000e+02   2.5500000e+02   2.5500000e+02   2.5500000e+02   2.5500000e+02   2.5500000e+02   2.5500000e+02   2.5500000e+02   2.5500000e+02   0.0000000e+00   2.5500000e+02   2.5500000e+02   2.5500000e+02   2.5500000e+02   0.0000000e+00   2.5500000e+02   2.5500000e+02   2.5500000e+02   2.5500000e+02   2.5500000e+02   2.5500000e+02   2.5500000e+02   2.5500000e+02   2.5500000e+02   2.5500000e+02   2.5500000e+02   2.5500000e+02   2.5500000e+02   2.5500000e+02   2.5500000e+02   2.5500000e+02   2.5500000e+02   2.5500000e+02   2.5500000e+02   2.5500000e+02   2.5500000e+02   2.5500000e+02   2.5500000e+02   2.5500000e+02   2.5500000e+02   2.5500000e+02   2.5500000e+02   2.5500000e+02   2.5500000e+02   2.5500000e+02   2.5500000e+02   2.5500000e+02   2.5500000e+02   2.5500000e+02   2.5500000e+02   2.5500000e+02   2.5500000e+02   2.5500000e+02   2.5500000e+02   2.5500000e+02   2.5500000e+02   2.5500000e+02   2.5500000e+02   2.5500000e+02   2.5500000e+02   2.5500000e+02   2.5500000e+02   2.5500000e+02   2.5500000e+02   2.5500000e+02   2.5500000e+02   2.5500000e+02   2.5500000e+02   2.5500000e+02   2.5500000e+02   2.5500000e+02   2.5500000e+02   2.5500000e+02   2.5500000e+02   2.5500000e+02   2.5500000e+02   2.5500000e+02   2.5500000e+02   2.5500000e+02   2.5500000e+02   2.5500000e+02   2.5500000e+02   2.5500000e+02   2.5500000e+02   2.5500000e+02   2.5500000e+02   2.5500000e+02   2.5500000e+02   2.5500000e+02   2.5500000e+02   2.5500000e+02   2.5500000e+02   2.5500000e+02   2.5500000e+02   2.5500000e+02   2.5500000e+02   2.5500000e+02   2.5500000e+02   2.5500000e+02   0.0000000e+00   2.5500000e+02   2.5500000e+02   2.5500000e+02   2.5500000e+02   0.0000000e+00   0.0000000e+00   2.5500000e+02   2.5500000e+02   2.5500000e+02   2.5500000e+02   2.5500000e+02   2.5500000e+02   2.5500000e+02   2.5500000e+02   2.5500000e+02   2.5500000e+02   2.5500000e+02   2.5500000e+02   2.5500000e+02   2.5500000e+02   2.5500000e+02   2.5500000e+02   2.5500000e+02   2.5500000e+02   2.5500000e+02   2.5500000e+02   2.5500000e+02   2.5500000e+02   2.5500000e+02   2.5500000e+02   2.5500000e+02   2.5500000e+02   2.5500000e+02   2.5500000e+02   2.5500000e+02   2.5500000e+02   2.5500000e+02   2.5500000e+02   0.0000000e+00   0.0000000e+00   0.0000000e+00   0.0000000e+00   0.0000000e+00   0.0000000e+00   0.0000000e+00   0.0000000e+00   0.0000000e+00   2.5500000e+02   2.5500000e+02   2.5500000e+02   2.5500000e+02   2.5500000e+02   2.5500000e+02   2.5500000e+02   0.0000000e+00   0.0000000e+00   0.0000000e+00   0.0000000e+00   0.0000000e+00   0.0000000e+00   0.0000000e+00   0.0000000e+00   0.0000000e+00   0.0000000e+00   0.0000000e+00   0.0000000e+00   0.0000000e+00   0.0000000e+00   0.0000000e+00   0.0000000e+00   0.0000000e+00   2.5500000e+02   2.5500000e+02   2.5500000e+02   2.5500000e+02   2.5500000e+02   2.5500000e+02   2.5500000e+02   2.5500000e+02   2.5500000e+02   2.5500000e+02   2.5500000e+02   2.5500000e+02   2.5500000e+02   2.5500000e+02   2.5500000e+02   2.5500000e+02   2.5500000e+02   2.5500000e+02   2.5500000e+02   2.5500000e+02   2.5500000e+02   2.5500000e+02   2.5500000e+02   2.5500000e+02   2.5500000e+02   2.5500000e+02   2.5500000e+02   2.5500000e+02   2.5500000e+02   0.0000000e+00
   0.0000000e+00   2.5500000e+02   2.5500000e+02   2.5500000e+02   2.5500000e+02   2.5500000e+02   2.5500000e+02   2.5500000e+02   2.5500000e+02   2.5500000e+02   2.5500000e+02   2.5500000e+02   2.5500000e+02   2.5500000e+02   2.5500000e+02   2.5500000e+02   2.5500000e+02   2.5500000e+02   2.5500000e+02   2.5500000e+02   2.5500000e+02   2.5500000e+02   2.5500000e+02   2.5500000e+02   2.5500000e+02   2.5500000e+02   2.5500000e+02   2.5500000e+02   2.5500000e+02   2.5500000e+02   2.5500000e+02   2.5500000e+02   2.5500000e+02   2.5500000e+02   2.5500000e+02   2.5500000e+02   2.5500000e+02   2.5500000e+02   2.5500000e+02   2.5500000e+02   2.5500000e+02   2.5500000e+02   2.5500000e+02   2.5500000e+02   2.5500000e+02   2.5500000e+02   2.5500000e+02   2.5500000e+02   2.5500000e+02   2.5500000e+02   2.5500000e+02   2.5500000e+02   2.5500000e+02   2.5500000e+02   2.5500000e+02   2.5500000e+02   2.5500000e+02   2.5500000e+02   2.5500000e+02   2.5500000e+02   2.5500000e+02   2.5500000e+02   2.5500000e+02   2.5500000e+02   0.0000000e+00   2.5500000e+02   2.5500000e+02   2.5500000e+02   2.5500000e+02   0.0000000e+00   2.5500000e+02   2.5500000e+02   2.5500000e+02   2.5500000e+02   2.5500000e+02   2.5500000e+02   2.5500000e+02   2.5500000e+02   2.5500000e+02   2.5500000e+02   2.5500000e+02   2.5500000e+02   2.5500000e+02   2.5500000e+02   2.5500000e+02   2.5500000e+02   2.5500000e+02   2.5500000e+02   2.5500000e+02   2.5500000e+02   2.5500000e+02   2.5500000e+02   2.5500000e+02   2.5500000e+02   2.5500000e+02   2.5500000e+02   2.5500000e+02   2.5500000e+02   2.5500000e+02   2.5500000e+02   2.5500000e+02   2.5500000e+02   2.5500000e+02   2.5500000e+02   2.5500000e+02   2.5500000e+02   2.5500000e+02   2.5500000e+02   2.5500000e+02   2.5500000e+02   2.5500000e+02   2.5500000e+02   2.5500000e+02   2.5500000e+02   2.5500000e+02   2.5500000e+02   2.5500000e+02   2.5500000e+02   2.5500000e+02   2.5500000e+02   2.5500000e+02   2.5500000e+02   2.5500000e+02   2.5500000e+02   2.5500000e+02   2.5500000e+02   2.5500000e+02   2.5500000e+02   2.5500000e+02   2.5500000e+02   2.5500000e+02   2.5500000e+02   2.5500000e+02   2.5500000e+02   2.5500000e+02   2.5500000e+02   2.5500000e+02   2.5500000e+02   2.5500000e+02   2.5500000e+02   2.5500000e+02   2.5500000e+02   2.5500000e+02   2.5500000e+02   2.5500000e+02   2.5500000e+02   2.5500000e+02   2.5500000e+02   2.5500000e+02   2.5500000e+02   2.5500000e+02   2.5500000e+02   2.5500000e+02   2.5500000e+02   0.0000000e+00   0.0000000e+00   2.5500000e+02   2.5500000e+02   2.5500000e+02   0.0000000e+00   0.0000000e+00   2.5500000e+02   2.5500000e+02   2.5500000e+02   2.5500000e+02   2.5500000e+02   2.5500000e+02   2.5500000e+02   2.5500000e+02   2.5500000e+02   2.5500000e+02   2.5500000e+02   2.5500000e+02   2.5500000e+02   2.5500000e+02   2.5500000e+02   2.5500000e+02   2.5500000e+02   2.5500000e+02   2.5500000e+02   2.5500000e+02   2.5500000e+02   2.5500000e+02   2.5500000e+02   2.5500000e+02   2.5500000e+02   2.5500000e+02   2.5500000e+02   2.5500000e+02   2.5500000e+02   0.0000000e+00   0.0000000e+00   0.0000000e+00   0.0000000e+00   0.0000000e+00   0.0000000e+00   0.0000000e+00   0.0000000e+00   0.0000000e+00   2.5500000e+02   2.5500000e+02   2.5500000e+02   2.5500000e+02   2.5500000e+02   2.5500000e+02   2.5500000e+02   2.5500000e+02   0.0000000e+00   0.0000000e+00   0.0000000e+00   0.0000000e+00   0.0000000e+00   0.0000000e+00   0.0000000e+00   0.0000000e+00   0.0000000e+00   0.0000000e+00   0.0000000e+00   0.0000000e+00   0.0000000e+00   0.0000000e+00   0.0000000e+00   0.0000000e+00   0.0000000e+00   0.0000000e+00   0.0000000e+00   2.5500000e+02   2.5500000e+02   2.5500000e+02   2.5500000e+02   2.5500000e+02   2.5500000e+02   2.5500000e+02   2.5500000e+02   2.5500000e+02   2.5500000e+02   2.5500000e+02   2.5500000e+02   2.5500000e+02   2.5500000e+02   2.5500000e+02   2.5500000e+02   2.5500000e+02   2.5500000e+02   2.5500000e+02   2.5500000e+02   2.5500000e+02   2.5500000e+02   2.5500000e+02   2.5500000e+02   2.5500000e+02   2.5500000e+02   2.5500000e+02   2.5500000e+02   2.5500000e+02   0.0000000e+00
   0.0000000e+00   2.5500000e+02   2.5500000e+02   2.5500000e+02   2.5500000e+02   2.5500000e+02   2.5500000e+02   2.5500000e+02   2.5500000e+02   2.5500000e+02   2.5500000e+02   2.5500000e+02   2.5500000e+02   2.5500000e+02   2.5500000e+02   2.5500000e+02   2.5500000e+02   2.5500000e+02   2.5500000e+02   2.5500000e+02   2.5500000e+02   2.5500000e+02   2.5500000e+02   2.5500000e+02   2.5500000e+02   2.5500000e+02   2.5500000e+02   2.5500000e+02   2.5500000e+02   2.5500000e+02   2.5500000e+02   2.5500000e+02   2.5500000e+02   2.5500000e+02   2.5500000e+02   2.5500000e+02   2.5500000e+02   2.5500000e+02   2.5500000e+02   2.5500000e+02   2.5500000e+02   2.5500000e+02   2.5500000e+02   2.5500000e+02   2.5500000e+02   2.5500000e+02   2.5500000e+02   2.5500000e+02   2.5500000e+02   2.5500000e+02   2.5500000e+02   2.5500000e+02   2.5500000e+02   2.5500000e+02   2.5500000e+02   2.5500000e+02   2.5500000e+02   2.5500000e+02   2.5500000e+02   2.5500000e+02   2.5500000e+02   2.5500000e+02   2.5500000e+02   2.5500000e+02   0.0000000e+00   2.5500000e+02   2.5500000e+02   2.5500000e+02   2.5500000e+02   2.5500000e+02   2.5500000e+02   2.5500000e+02   2.5500000e+02   2.5500000e+02   2.5500000e+02   2.5500000e+02   2.5500000e+02   2.5500000e+02   2.5500000e+02   2.5500000e+02   2.5500000e+02   2.5500000e+02   2.5500000e+02   2.5500000e+02   2.5500000e+02   2.5500000e+02   2.5500000e+02   2.5500000e+02   2.5500000e+02   2.5500000e+02   2.5500000e+02   2.5500000e+02   2.5500000e+02   2.5500000e+02   2.5500000e+02   2.5500000e+02   2.5500000e+02   2.5500000e+02   2.5500000e+02   2.5500000e+02   2.5500000e+02   2.5500000e+02   2.5500000e+02   2.5500000e+02   2.5500000e+02   2.5500000e+02   2.5500000e+02   2.5500000e+02   2.5500000e+02   2.5500000e+02   2.5500000e+02   2.5500000e+02   2.5500000e+02   2.5500000e+02   2.5500000e+02   2.5500000e+02   2.5500000e+02   2.5500000e+02   2.5500000e+02   2.5500000e+02   2.5500000e+02   2.5500000e+02   2.5500000e+02   2.5500000e+02   2.5500000e+02   2.5500000e+02   2.5500000e+02   2.5500000e+02   2.5500000e+02   2.5500000e+02   2.5500000e+02   2.5500000e+02   2.5500000e+02   2.5500000e+02   2.5500000e+02   2.5500000e+02   2.5500000e+02   2.5500000e+02   2.5500000e+02   2.5500000e+02   2.5500000e+02   2.5500000e+02   2.5500000e+02   2.5500000e+02   2.5500000e+02   2.5500000e+02   2.5500000e+02   2.5500000e+02   2.5500000e+02   2.5500000e+02   2.5500000e+02   2.5500000e+02   2.5500000e+02   2.5500000e+02   0.0000000e+00   0.0000000e+00   2.5500000e+02   2.5500000e+02   2.5500000e+02   0.0000000e+00   0.0000000e+00   2.5500000e+02   2.5500000e+02   2.5500000e+02   2.5500000e+02   2.5500000e+02   2.5500000e+02   2.5500000e+02   2.5500000e+02   2.5500000e+02   2.5500000e+02   2.5500000e+02   2.5500000e+02   2.5500000e+02   2.5500000e+02   2.5500000e+02   2.5500000e+02   2.5500000e+02   2.5500000e+02   2.5500000e+02   2.5500000e+02   2.5500000e+02   2.5500000e+02   2.5500000e+02   2.5500000e+02   2.5500000e+02   2.5500000e+02   0.0000000e+00   0.0000000e+00   0.0000000e+00   0.0000000e+00   0.0000000e+00   0.0000000e+00   0.0000000e+00   0.0000000e+00   0.0000000e+00   0.0000000e+00   2.5500000e+02   2.5500000e+02   2.5500000e+02   2.5500000e+02   2.5500000e+02   2.5500000e+02   2.5500000e+02   2.5500000e+02   0.0000000e+00   0.0000000e+00   0.0000000e+00   0.0000000e+00   0.0000000e+00   0.0000000e+00   0.0000000e+00   0.0000000e+00   2.5500000e+02   2.5500000e+02   2.5500000e+02   2.5500000e+02   2.5500000e+02   0.0000000e+00   0.0000000e+00   0.0000000e+00   0.0000000e+00   0.0000000e+00   0.0000000e+00   0.0000000e+00   0.0000000e+00   2.5500000e+02   2.5500000e+02   2.5500000e+02   2.5500000e+02   2.5500000e+02   2.5500000e+02   2.5500000e+02   2.5500000e+02   2.5500000e+02   2.5500000e+02   2.5500000e+02   2.5500000e+02   2.5500000e+02   2.5500000e+02   2.5500000e+02   2.5500000e+02   2.5500000e+02   2.5500000e+02   2.5500000e+02   2.5500000e+02   2.5500000e+02   2.5500000e+02   2.5500000e+02   2.5500000e+02   2.5500000e+02   2.5500000e+02   2.5500000e+02   2.5500000e+02   2.5500000e+02   0.0000000e+00
   0.0000000e+00   2.5500000e+02   2.5500000e+02   2.5500000e+02   2.5500000e+02   2.5500000e+02   2.5500000e+02   2.5500000e+02   2.5500000e+02   2.5500000e+02   2.5500000e+02   2.5500000e+02   2.5500000e+02   2.5500000e+02   2.5500000e+02   2.5500000e+02   2.5500000e+02   2.5500000e+02   2.5500000e+02   2.5500000e+02   2.5500000e+02   2.5500000e+02   2.5500000e+02   2.5500000e+02   2.5500000e+02   2.5500000e+02   2.5500000e+02   2.5500000e+02   2.5500000e+02   2.5500000e+02   2.5500000e+02   2.5500000e+02   2.5500000e+02   2.5500000e+02   2.5500000e+02   2.5500000e+02   2.5500000e+02   2.5500000e+02   2.5500000e+02   2.5500000e+02   2.5500000e+02   2.5500000e+02   2.5500000e+02   2.5500000e+02   2.5500000e+02   2.5500000e+02   2.5500000e+02   2.5500000e+02   2.5500000e+02   2.5500000e+02   2.5500000e+02   2.5500000e+02   2.5500000e+02   2.5500000e+02   2.5500000e+02   2.5500000e+02   2.5500000e+02   2.5500000e+02   2.5500000e+02   2.5500000e+02   2.5500000e+02   2.5500000e+02   2.5500000e+02   2.5500000e+02   0.0000000e+00   2.5500000e+02   2.5500000e+02   2.5500000e+02   2.5500000e+02   0.0000000e+00   2.5500000e+02   2.5500000e+02   2.5500000e+02   2.5500000e+02   2.5500000e+02   2.5500000e+02   2.5500000e+02   2.5500000e+02   2.5500000e+02   2.5500000e+02   2.5500000e+02   2.5500000e+02   2.5500000e+02   2.5500000e+02   2.5500000e+02   2.5500000e+02   2.5500000e+02   2.5500000e+02   2.5500000e+02   2.5500000e+02   2.5500000e+02   2.5500000e+02   2.5500000e+02   2.5500000e+02   2.5500000e+02   2.5500000e+02   2.5500000e+02   2.5500000e+02   2.5500000e+02   2.5500000e+02   2.5500000e+02   2.5500000e+02   2.5500000e+02   2.5500000e+02   2.5500000e+02   2.5500000e+02   2.5500000e+02   2.5500000e+02   2.5500000e+02   2.5500000e+02   2.5500000e+02   2.5500000e+02   2.5500000e+02   2.5500000e+02   2.5500000e+02   2.5500000e+02   2.5500000e+02   2.5500000e+02   2.5500000e+02   2.5500000e+02   2.5500000e+02   2.5500000e+02   2.5500000e+02   2.5500000e+02   2.5500000e+02   2.5500000e+02   2.5500000e+02   2.5500000e+02   2.5500000e+02   2.5500000e+02   2.5500000e+02   2.5500000e+02   2.5500000e+02   2.5500000e+02   2.5500000e+02   2.5500000e+02   2.5500000e+02   2.5500000e+02   2.5500000e+02   2.5500000e+02   2.5500000e+02   2.5500000e+02   2.5500000e+02   2.5500000e+02   2.5500000e+02   2.5500000e+02   2.5500000e+02   2.5500000e+02   2.5500000e+02   2.5500000e+02   2.5500000e+02   2.5500000e+02   2.5500000e+02   2.5500000e+02   0.0000000e+00   0.0000000e+00   2.5500000e+02   2.5500000e+02   2.5500000e+02   2.5500000e+02   0.0000000e+00   2.5500000e+02   2.5500000e+02   2.5500000e+02   2.5500000e+02   2.5500000e+02   2.5500000e+02   2.5500000e+02   2.5500000e+02   2.5500000e+02   2.5500000e+02   2.5500000e+02   2.5500000e+02   2.5500000e+02   2.5500000e+02   2.5500000e+02   2.5500000e+02   2.5500000e+02   2.5500000e+02   2.5500000e+02   2.5500000e+02   2.5500000e+02   2.5500000e+02   2.5500000e+02   0.0000000e+00   0.0000000e+00   0.0000000e+00   0.0000000e+00   0.0000000e+00   0.0000000e+00   0.0000000e+00   0.0000000e+00   0.0000000e+00   0.0000000e+00   2.5500000e+02   2.5500000e+02   2.5500000e+02   2.5500000e+02   2.5500000e+02   2.5500000e+02   2.5500000e+02   2.5500000e+02   2.5500000e+02   0.0000000e+00   0.0000000e+00   0.0000000e+00   0.0000000e+00   0.0000000e+00   0.0000000e+00   0.0000000e+00   2.5500000e+02   2.5500000e+02   2.5500000e+02   2.5500000e+02   2.5500000e+02   2.5500000e+02   2.5500000e+02   2.5500000e+02   2.5500000e+02   0.0000000e+00   0.0000000e+00   0.0000000e+00   0.0000000e+00   0.0000000e+00   0.0000000e+00   0.0000000e+00   2.5500000e+02   2.5500000e+02   2.5500000e+02   2.5500000e+02   2.5500000e+02   2.5500000e+02   2.5500000e+02   2.5500000e+02   2.5500000e+02   2.5500000e+02   2.5500000e+02   2.5500000e+02   2.5500000e+02   2.5500000e+02   2.5500000e+02   2.5500000e+02   2.5500000e+02   2.5500000e+02   2.5500000e+02   2.5500000e+02   2.5500000e+02   2.5500000e+02   2.5500000e+02   2.5500000e+02   2.5500000e+02   2.5500000e+02   2.5500000e+02   2.5500000e+02   2.5500000e+02   0.0000000e+00
   0.0000000e+00   2.5500000e+02   2.5500000e+02   2.5500000e+02   2.5500000e+02   2.5500000e+02   2.5500000e+02   2.5500000e+02   2.5500000e+02   2.5500000e+02   2.5500000e+02   2.5500000e+02   2.5500000e+02   2.5500000e+02   2.5500000e+02   2.5500000e+02   2.5500000e+02   2.5500000e+02   2.5500000e+02   2.5500000e+02   2.5500000e+02   2.5500000e+02   2.5500000e+02   2.5500000e+02   2.5500000e+02   2.5500000e+02   2.5500000e+02   2.5500000e+02   2.5500000e+02   2.5500000e+02   2.5500000e+02   2.5500000e+02   2.5500000e+02   2.5500000e+02   2.5500000e+02   2.5500000e+02   2.5500000e+02   2.5500000e+02   2.5500000e+02   2.5500000e+02   2.5500000e+02   2.5500000e+02   2.5500000e+02   2.5500000e+02   2.5500000e+02   2.5500000e+02   2.5500000e+02   2.5500000e+02   2.5500000e+02   2.5500000e+02   2.5500000e+02   2.5500000e+02   2.5500000e+02   2.5500000e+02   2.5500000e+02   2.5500000e+02   2.5500000e+02   2.5500000e+02   2.5500000e+02   2.5500000e+02   2.5500000e+02   2.5500000e+02   2.5500000e+02   2.5500000e+02   0.0000000e+00   0.0000000e+00   2.5500000e+02   2.5500000e+02   2.5500000e+02   0.0000000e+00   0.0000000e+00   2.5500000e+02   2.5500000e+02   2.5500000e+02   2.5500000e+02   2.5500000e+02   2.5500000e+02   2.5500000e+02   2.5500000e+02   2.5500000e+02   2.5500000e+02   2.5500000e+02   2.5500000e+02   2.5500000e+02   2.5500000e+02   2.5500000e+02   2.5500000e+02   2.5500000e+02   2.5500000e+02   2.5500000e+02   2.5500000e+02   2.5500000e+02   2.5500000e+02   2.5500000e+02   2.5500000e+02   2.5500000e+02   2.5500000e+02   2.5500000e+02   2.5500000e+02   2.5500000e+02   2.5500000e+02   2.5500000e+02   2.5500000e+02   2.5500000e+02   2.5500000e+02   2.5500000e+02   2.5500000e+02   2.5500000e+02   2.5500000e+02   2.5500000e+02   2.5500000e+02   2.5500000e+02   2.5500000e+02   2.5500000e+02   2.5500000e+02   2.5500000e+02   2.5500000e+02   2.5500000e+02   2.5500000e+02   2.5500000e+02   2.5500000e+02   2.5500000e+02   2.5500000e+02   2.5500000e+02   2.5500000e+02   2.5500000e+02   2.5500000e+02   2.5500000e+02   2.5500000e+02   2.5500000e+02   2.5500000e+02   2.5500000e+02   2.5500000e+02   2.5500000e+02   2.5500000e+02   2.5500000e+02   2.5500000e+02   2.5500000e+02   2.5500000e+02   2.5500000e+02   2.5500000e+02   2.5500000e+02   2.5500000e+02   2.5500000e+02   2.5500000e+02   2.5500000e+02   2.5500000e+02   2.5500000e+02   2.5500000e+02   2.5500000e+02   2.5500000e+02   2.5500000e+02   2.5500000e+02   2.5500000e+02   2.5500000e+02   0.0000000e+00   2.5500000e+02   2.5500000e+02   2.5500000e+02   2.5500000e+02   0.0000000e+00   2.5500000e+02   2.5500000e+02   2.5500000e+02   2.5500000e+02   2.5500000e+02   2.5500000e+02   2.5500000e+02   2.5500000e+02   2.5500000e+02   2.5500000e+02   2.5500000e+02   2.5500000e+02   2.5500000e+02   2.5500000e+02   2.5500000e+02   2.5500000e+02   2.5500000e+02   2.5500000e+02   2.5500000e+02   2.5500000e+02   2.5500000e+02   0.0000000e+00   0.0000000e+00   0.0000000e+00   0.0000000e+00   0.0000000e+00   0.0000000e+00   0.0000000e+00   0.0000000e+00   0.0000000e+00   2.5500000e+02   2.5500000e+02   2.5500000e+02   2.5500000e+02   2.5500000e+02   2.5500000e+02   2.5500000e+02   2.5500000e+02   2.5500000e+02   2.5500000e+02   2.5500000e+02   0.0000000e+00   0.0000000e+00   0.0000000e+00   0.0000000e+00   0.0000000e+00   0.0000000e+00   2.5500000e+02   2.5500000e+02   2.5500000e+02   2.5500000e+02   2.5500000e+02   2.5500000e+02   2.5500000e+02   2.5500000e+02   2.5500000e+02   2.5500000e+02   2.5500000e+02   0.0000000e+00   0.0000000e+00   0.0000000e+00   0.0000000e+00   0.0000000e+00   0.0000000e+00   0.0000000e+00   2.5500000e+02   2.5500000e+02   2.5500000e+02   2.5500000e+02   2.5500000e+02   2.5500000e+02   2.5500000e+02   2.5500000e+02   2.5500000e+02   2.5500000e+02   2.5500000e+02   2.5500000e+02   2.5500000e+02   2.5500000e+02   2.5500000e+02   2.5500000e+02   2.5500000e+02   2.5500000e+02   2.5500000e+02   2.5500000e+02   2.5500000e+02   2.5500000e+02   2.5500000e+02   2.5500000e+02   2.5500000e+02   2.5500000e+02   2.5500000e+02   2.5500000e+02   2.5500000e+02   0.0000000e+00
   0.0000000e+00   2.5500000e+02   2.5500000e+02   2.5500000e+02   2.5500000e+02   2.5500000e+02   2.5500000e+02   2.5500000e+02   2.5500000e+02   2.5500000e+02   2.5500000e+02   2.5500000e+02   2.5500000e+02   2.5500000e+02   2.5500000e+02   2.5500000e+02   2.5500000e+02   2.5500000e+02   2.5500000e+02   2.5500000e+02   2.5500000e+02   2.5500000e+02   2.5500000e+02   2.5500000e+02   2.5500000e+02   2.5500000e+02   2.5500000e+02   2.5500000e+02   2.5500000e+02   2.5500000e+02   2.5500000e+02   2.5500000e+02   2.5500000e+02   2.5500000e+02   2.5500000e+02   2.5500000e+02   2.5500000e+02   2.5500000e+02   2.5500000e+02   2.5500000e+02   2.5500000e+02   2.5500000e+02   2.5500000e+02   2.5500000e+02   2.5500000e+02   2.5500000e+02   2.5500000e+02   2.5500000e+02   2.5500000e+02   2.5500000e+02   2.5500000e+02   2.5500000e+02   2.5500000e+02   2.5500000e+02   2.5500000e+02   2.5500000e+02   2.5500000e+02   2.5500000e+02   2.5500000e+02   2.5500000e+02   2.5500000e+02   2.5500000e+02   2.5500000e+02   2.5500000e+02   0.0000000e+00   0.0000000e+00   2.5500000e+02   2.5500000e+02   2.5500000e+02   0.0000000e+00   0.0000000e+00   2.5500000e+02   2.5500000e+02   2.5500000e+02   2.5500000e+02   2.5500000e+02   2.5500000e+02   2.5500000e+02   2.5500000e+02   2.5500000e+02   2.5500000e+02   2.5500000e+02   2.5500000e+02   2.5500000e+02   2.5500000e+02   2.5500000e+02   2.5500000e+02   2.5500000e+02   2.5500000e+02   2.5500000e+02   2.5500000e+02   2.5500000e+02   2.5500000e+02   2.5500000e+02   2.5500000e+02   2.5500000e+02   2.5500000e+02   2.5500000e+02   2.5500000e+02   2.5500000e+02   2.5500000e+02   2.5500000e+02   2.5500000e+02   2.5500000e+02   2.5500000e+02   2.5500000e+02   2.5500000e+02   2.5500000e+02   2.5500000e+02   2.5500000e+02   2.5500000e+02   2.5500000e+02   2.5500000e+02   2.5500000e+02   2.5500000e+02   2.5500000e+02   2.5500000e+02   2.5500000e+02   2.5500000e+02   2.5500000e+02   2.5500000e+02   2.5500000e+02   2.5500000e+02   2.5500000e+02   2.5500000e+02   2.5500000e+02   2.5500000e+02   2.5500000e+02   2.5500000e+02   2.5500000e+02   2.5500000e+02   2.5500000e+02   2.5500000e+02   2.5500000e+02   2.5500000e+02   2.5500000e+02   2.5500000e+02   2.5500000e+02   2.5500000e+02   2.5500000e+02   2.5500000e+02   2.5500000e+02   2.5500000e+02   2.5500000e+02   2.5500000e+02   2.5500000e+02   2.5500000e+02   2.5500000e+02   2.5500000e+02   2.5500000e+02   2.5500000e+02   2.5500000e+02   2.5500000e+02   2.5500000e+02   2.5500000e+02   0.0000000e+00   2.5500000e+02   2.5500000e+02   2.5500000e+02   2.5500000e+02   0.0000000e+00   0.0000000e+00   2.5500000e+02   2.5500000e+02   2.5500000e+02   2.5500000e+02   2.5500000e+02   2.5500000e+02   2.5500000e+02   2.5500000e+02   2.5500000e+02   2.5500000e+02   2.5500000e+02   2.5500000e+02   2.5500000e+02   2.5500000e+02   2.5500000e+02   2.5500000e+02   2.5500000e+02   0.0000000e+00   0.0000000e+00   0.0000000e+00   0.0000000e+00   0.0000000e+00   0.0000000e+00   0.0000000e+00   0.0000000e+00   0.0000000e+00   0.0000000e+00   2.5500000e+02   2.5500000e+02   2.5500000e+02   2.5500000e+02   2.5500000e+02   2.5500000e+02   2.5500000e+02   0.0000000e+00   0.0000000e+00   0.0000000e+00   2.5500000e+02   2.5500000e+02   0.0000000e+00   0.0000000e+00   0.0000000e+00   0.0000000e+00   0.0000000e+00   2.5500000e+02   2.5500000e+02   2.5500000e+02   2.5500000e+02   2.5500000e+02   2.5500000e+02   2.5500000e+02   2.5500000e+02   2.5500000e+02   2.5500000e+02   2.5500000e+02   2.5500000e+02   2.5500000e+02   0.0000000e+00   0.0000000e+00   0.0000000e+00   0.0000000e+00   0.0000000e+00   0.0000000e+00   0.0000000e+00   2.5500000e+02   2.5500000e+02   2.5500000e+02   2.5500000e+02   2.5500000e+02   2.5500000e+02   2.5500000e+02   2.5500000e+02   2.5500000e+02   2.5500000e+02   2.5500000e+02   2.5500000e+02   2.5500000e+02   2.5500000e+02   2.5500000e+02   2.5500000e+02   2.5500000e+02   2.5500000e+02   2.5500000e+02   2.5500000e+02   2.5500000e+02   2.5500000e+02   2.5500000e+02   2.5500000e+02   2.5500000e+02   2.5500000e+02   2.5500000e+02   2.5500000e+02   2.5500000e+02   0.0000000e+00
   0.0000000e+00   2.5500000e+02   2.5500000e+02   2.5500000e+02   2.5500000e+02   2.5500000e+02   2.5500000e+02   2.5500000e+02   2.5500000e+02   2.5500000e+02   2.5500000e+02   2.5500000e+02   2.5500000e+02   2.5500000e+02   2.5500000e+02   2.5500000e+02   2.5500000e+02   2.5500000e+02   2.5500000e+02   2.5500000e+02   2.5500000e+02   2.5500000e+02   2.5500000e+02   2.5500000e+02   2.5500000e+02   2.5500000e+02   2.5500000e+02   2.5500000e+02   2.5500000e+02   2.5500000e+02   2.5500000e+02   2.5500000e+02   2.5500000e+02   2.5500000e+02   2.5500000e+02   2.5500000e+02   2.5500000e+02   2.5500000e+02   2.5500000e+02   2.5500000e+02   2.5500000e+02   2.5500000e+02   2.5500000e+02   2.5500000e+02   2.5500000e+02   2.5500000e+02   2.5500000e+02   2.5500000e+02   2.5500000e+02   2.5500000e+02   2.5500000e+02   2.5500000e+02   2.5500000e+02   2.5500000e+02   2.5500000e+02   2.5500000e+02   2.5500000e+02   2.5500000e+02   2.5500000e+02   2.5500000e+02   2.5500000e+02   2.5500000e+02   2.5500000e+02   2.5500000e+02   0.0000000e+00   0.0000000e+00   2.5500000e+02   2.5500000e+02   2.5500000e+02   0.0000000e+00   0.0000000e+00   2.5500000e+02   2.5500000e+02   2.5500000e+02   2.5500000e+02   2.5500000e+02   2.5500000e+02   2.5500000e+02   2.5500000e+02   2.5500000e+02   2.5500000e+02   2.5500000e+02   2.5500000e+02   2.5500000e+02   2.5500000e+02   2.5500000e+02   2.5500000e+02   2.5500000e+02   2.5500000e+02   2.5500000e+02   2.5500000e+02   2.5500000e+02   2.5500000e+02   2.5500000e+02   2.5500000e+02   2.5500000e+02   2.5500000e+02   2.5500000e+02   2.5500000e+02   2.5500000e+02   2.5500000e+02   2.5500000e+02   2.5500000e+02   2.5500000e+02   2.5500000e+02   2.5500000e+02   2.5500000e+02   2.5500000e+02   2.5500000e+02   2.5500000e+02   2.5500000e+02   2.5500000e+02   2.5500000e+02   2.5500000e+02   2.5500000e+02   2.5500000e+02   2.5500000e+02   2.5500000e+02   2.5500000e+02   2.5500000e+02   2.5500000e+02   2.5500000e+02   2.5500000e+02   2.5500000e+02   2.5500000e+02   2.5500000e+02   2.5500000e+02   2.5500000e+02   2.5500000e+02   2.5500000e+02   2.5500000e+02   2.5500000e+02   2.5500000e+02   2.5500000e+02   2.5500000e+02   2.5500000e+02   2.5500000e+02   2.5500000e+02   2.5500000e+02   2.5500000e+02   2.5500000e+02   2.5500000e+02   2.5500000e+02   2.5500000e+02   2.5500000e+02   2.5500000e+02   2.5500000e+02   2.5500000e+02   2.5500000e+02   2.5500000e+02   2.5500000e+02   2.5500000e+02   2.5500000e+02   2.5500000e+02   2.5500000e+02   0.0000000e+00   2.5500000e+02   2.5500000e+02   2.5500000e+02   2.5500000e+02   0.0000000e+00   0.0000000e+00   2.5500000e+02   2.5500000e+02   2.5500000e+02   2.5500000e+02   2.5500000e+02   2.5500000e+02   2.5500000e+02   2.5500000e+02   2.5500000e+02   2.5500000e+02   2.5500000e+02   2.5500000e+02   2.5500000e+02   2.5500000e+02   0.0000000e+00   0.0000000e+00   0.0000000e+00   0.0000000e+00   0.0000000e+00   0.0000000e+00   0.0000000e+00   0.0000000e+00   0.0000000e+00   0.0000000e+00   2.5500000e+02   2.5500000e+02   2.5500000e+02   2.5500000e+02   2.5500000e+02   2.5500000e+02   0.0000000e+00   0.0000000e+00   0.0000000e+00   0.0000000e+00   0.0000000e+00   0.0000000e+00   0.0000000e+00   0.0000000e+00   0.0000000e+00   0.0000000e+00   0.0000000e+00   0.0000000e+00   0.0000000e+00   2.5500000e+02   2.5500000e+02   2.5500000e+02   2.5500000e+02   2.5500000e+02   2.5500000e+02   2.5500000e+02   2.5500000e+02   2.5500000e+02   2.5500000e+02   2.5500000e+02   2.5500000e+02   2.5500000e+02   2.5500000e+02   0.0000000e+00   0.0000000e+00   0.0000000e+00   0.0000000e+00   0.0000000e+00   0.0000000e+00   0.0000000e+00   2.5500000e+02   2.5500000e+02   2.5500000e+02   2.5500000e+02   2.5500000e+02   2.5500000e+02   2.5500000e+02   2.5500000e+02   2.5500000e+02   2.5500000e+02   2.5500000e+02   2.5500000e+02   2.5500000e+02   2.5500000e+02   2.5500000e+02   2.5500000e+02   2.5500000e+02   2.5500000e+02   2.5500000e+02   2.5500000e+02   2.5500000e+02   2.5500000e+02   2.5500000e+02   2.5500000e+02   2.5500000e+02   2.5500000e+02   2.5500000e+02   2.5500000e+02   2.5500000e+02   0.0000000e+00
   0.0000000e+00   2.5500000e+02   2.5500000e+02   2.5500000e+02   2.5500000e+02   2.5500000e+02   2.5500000e+02   2.5500000e+02   2.5500000e+02   2.5500000e+02   2.5500000e+02   2.5500000e+02   2.5500000e+02   2.5500000e+02   2.5500000e+02   2.5500000e+02   2.5500000e+02   2.5500000e+02   2.5500000e+02   2.5500000e+02   2.5500000e+02   2.5500000e+02   2.5500000e+02   2.5500000e+02   2.5500000e+02   2.5500000e+02   2.5500000e+02   2.5500000e+02   2.5500000e+02   2.5500000e+02   2.5500000e+02   2.5500000e+02   2.5500000e+02   2.5500000e+02   2.5500000e+02   2.5500000e+02   2.5500000e+02   2.5500000e+02   2.5500000e+02   2.5500000e+02   2.5500000e+02   2.5500000e+02   2.5500000e+02   2.5500000e+02   2.5500000e+02   2.5500000e+02   2.5500000e+02   2.5500000e+02   2.5500000e+02   2.5500000e+02   2.5500000e+02   2.5500000e+02   2.5500000e+02   2.5500000e+02   2.5500000e+02   2.5500000e+02   2.5500000e+02   2.5500000e+02   2.5500000e+02   2.5500000e+02   2.5500000e+02   2.5500000e+02   2.5500000e+02   2.5500000e+02   0.0000000e+00   0.0000000e+00   2.5500000e+02   2.5500000e+02   2.5500000e+02   0.0000000e+00   0.0000000e+00   2.5500000e+02   2.5500000e+02   2.5500000e+02   2.5500000e+02   2.5500000e+02   2.5500000e+02   2.5500000e+02   2.5500000e+02   2.5500000e+02   2.5500000e+02   2.5500000e+02   2.5500000e+02   2.5500000e+02   2.5500000e+02   2.5500000e+02   2.5500000e+02   2.5500000e+02   2.5500000e+02   2.5500000e+02   2.5500000e+02   2.5500000e+02   2.5500000e+02   2.5500000e+02   2.5500000e+02   2.5500000e+02   2.5500000e+02   2.5500000e+02   2.5500000e+02   2.5500000e+02   2.5500000e+02   2.5500000e+02   2.5500000e+02   2.5500000e+02   2.5500000e+02   2.5500000e+02   2.5500000e+02   2.5500000e+02   2.5500000e+02   2.5500000e+02   2.5500000e+02   2.5500000e+02   2.5500000e+02   2.5500000e+02   2.5500000e+02   2.5500000e+02   2.5500000e+02   2.5500000e+02   2.5500000e+02   2.5500000e+02   2.5500000e+02   2.5500000e+02   2.5500000e+02   2.5500000e+02   2.5500000e+02   2.5500000e+02   2.5500000e+02   2.5500000e+02   2.5500000e+02   2.5500000e+02   2.5500000e+02   2.5500000e+02   2.5500000e+02   2.5500000e+02   2.5500000e+02   2.5500000e+02   2.5500000e+02   2.5500000e+02   2.5500000e+02   2.5500000e+02   2.5500000e+02   2.5500000e+02   2.5500000e+02   2.5500000e+02   2.5500000e+02   2.5500000e+02   2.5500000e+02   2.5500000e+02   2.5500000e+02   2.5500000e+02   2.5500000e+02   2.5500000e+02   2.5500000e+02   2.5500000e+02   2.5500000e+02   0.0000000e+00   2.5500000e+02   2.5500000e+02   2.5500000e+02   2.5500000e+02   0.0000000e+00   0.0000000e+00   2.5500000e+02   2.5500000e+02   2.5500000e+02   2.5500000e+02   2.5500000e+02   2.5500000e+02   2.5500000e+02   2.5500000e+02   2.5500000e+02   2.5500000e+02   2.5500000e+02   0.0000000e+00   0.0000000e+00   0.0000000e+00   0.0000000e+00   0.0000000e+00   0.0000000e+00   0.0000000e+00   0.0000000e+00   0.0000000e+00   0.0000000e+00   2.5500000e+02   2.5500000e+02   2.5500000e+02   2.5500000e+02   2.5500000e+02   2.5500000e+02   2.5500000e+02   0.0000000e+00   0.0000000e+00   0.0000000e+00   0.0000000e+00   0.0000000e+00   0.0000000e+00   0.0000000e+00   0.0000000e+00   0.0000000e+00   0.0000000e+00   0.0000000e+00   0.0000000e+00   0.0000000e+00   0.0000000e+00   0.0000000e+00   2.5500000e+02   2.5500000e+02   2.5500000e+02   2.5500000e+02   2.5500000e+02   2.5500000e+02   2.5500000e+02   2.5500000e+02   2.5500000e+02   2.5500000e+02   2.5500000e+02   2.5500000e+02   2.5500000e+02   2.5500000e+02   0.0000000e+00   0.0000000e+00   0.0000000e+00   0.0000000e+00   0.0000000e+00   0.0000000e+00   0.0000000e+00   2.5500000e+02   2.5500000e+02   2.5500000e+02   2.5500000e+02   2.5500000e+02   2.5500000e+02   2.5500000e+02   2.5500000e+02   2.5500000e+02   2.5500000e+02   2.5500000e+02   2.5500000e+02   2.5500000e+02   2.5500000e+02   2.5500000e+02   2.5500000e+02   2.5500000e+02   2.5500000e+02   2.5500000e+02   2.5500000e+02   2.5500000e+02   2.5500000e+02   2.5500000e+02   2.5500000e+02   2.5500000e+02   2.5500000e+02   2.5500000e+02   2.5500000e+02   2.5500000e+02   0.0000000e+00
   0.0000000e+00   2.5500000e+02   2.5500000e+02   2.5500000e+02   2.5500000e+02   2.5500000e+02   2.5500000e+02   2.5500000e+02   2.5500000e+02   2.5500000e+02   2.5500000e+02   2.5500000e+02   2.5500000e+02   2.5500000e+02   2.5500000e+02   2.5500000e+02   2.5500000e+02   2.5500000e+02   2.5500000e+02   2.5500000e+02   2.5500000e+02   2.5500000e+02   2.5500000e+02   2.5500000e+02   2.5500000e+02   2.5500000e+02   2.5500000e+02   2.5500000e+02   2.5500000e+02   2.5500000e+02   2.5500000e+02   2.5500000e+02   2.5500000e+02   2.5500000e+02   2.5500000e+02   2.5500000e+02   2.5500000e+02   2.5500000e+02   2.5500000e+02   2.5500000e+02   2.5500000e+02   2.5500000e+02   2.5500000e+02   2.5500000e+02   2.5500000e+02   2.5500000e+02   2.5500000e+02   2.5500000e+02   2.5500000e+02   2.5500000e+02   2.5500000e+02   2.5500000e+02   2.5500000e+02   2.5500000e+02   2.5500000e+02   2.5500000e+02   2.5500000e+02   2.5500000e+02   2.5500000e+02   2.5500000e+02   2.5500000e+02   2.5500000e+02   2.5500000e+02   2.5500000e+02   0.0000000e+00   0.0000000e+00   2.5500000e+02   2.5500000e+02   2.5500000e+02   0.0000000e+00   0.0000000e+00   2.5500000e+02   2.5500000e+02   2.5500000e+02   2.5500000e+02   2.5500000e+02   2.5500000e+02   2.5500000e+02   2.5500000e+02   2.5500000e+02   2.5500000e+02   2.5500000e+02   2.5500000e+02   2.5500000e+02   2.5500000e+02   2.5500000e+02   2.5500000e+02   2.5500000e+02   2.5500000e+02   2.5500000e+02   2.5500000e+02   2.5500000e+02   2.5500000e+02   2.5500000e+02   2.5500000e+02   2.5500000e+02   2.5500000e+02   2.5500000e+02   2.5500000e+02   2.5500000e+02   2.5500000e+02   2.5500000e+02   2.5500000e+02   2.5500000e+02   2.5500000e+02   2.5500000e+02   2.5500000e+02   2.5500000e+02   2.5500000e+02   2.5500000e+02   2.5500000e+02   2.5500000e+02   2.5500000e+02   2.5500000e+02   2.5500000e+02   2.5500000e+02   2.5500000e+02   2.5500000e+02   2.5500000e+02   2.5500000e+02   2.5500000e+02   2.5500000e+02   2.5500000e+02   2.5500000e+02   2.5500000e+02   2.5500000e+02   2.5500000e+02   2.5500000e+02   2.5500000e+02   2.5500000e+02   2.5500000e+02   2.5500000e+02   2.5500000e+02   2.5500000e+02   2.5500000e+02   2.5500000e+02   2.5500000e+02   2.5500000e+02   2.5500000e+02   2.5500000e+02   2.5500000e+02   2.5500000e+02   2.5500000e+02   2.5500000e+02   2.5500000e+02   2.5500000e+02   2.5500000e+02   2.5500000e+02   2.5500000e+02   2.5500000e+02   2.5500000e+02   2.5500000e+02   2.5500000e+02   2.5500000e+02   2.5500000e+02   0.0000000e+00   0.0000000e+00   2.5500000e+02   2.5500000e+02   2.5500000e+02   0.0000000e+00   0.0000000e+00   2.5500000e+02   2.5500000e+02   2.5500000e+02   2.5500000e+02   2.5500000e+02   2.5500000e+02   2.5500000e+02   2.5500000e+02   0.0000000e+00   0.0000000e+00   0.0000000e+00   0.0000000e+00   0.0000000e+00   0.0000000e+00   0.0000000e+00   0.0000000e+00   0.0000000e+00   0.0000000e+00   2.5500000e+02   2.5500000e+02   2.5500000e+02   2.5500000e+02   2.5500000e+02   2.5500000e+02   2.5500000e+02   2.5500000e+02   0.0000000e+00   0.0000000e+00   0.0000000e+00   0.0000000e+00   0.0000000e+00   0.0000000e+00   0.0000000e+00   0.0000000e+00   0.0000000e+00   0.0000000e+00   0.0000000e+00   0.0000000e+00   0.0000000e+00   0.0000000e+00   0.0000000e+00   0.0000000e+00   0.0000000e+00   2.5500000e+02   2.5500000e+02   2.5500000e+02   2.5500000e+02   2.5500000e+02   2.5500000e+02   2.5500000e+02   2.5500000e+02   2.5500000e+02   2.5500000e+02   2.5500000e+02   2.5500000e+02   2.5500000e+02   2.5500000e+02   0.0000000e+00   0.0000000e+00   0.0000000e+00   0.0000000e+00   0.0000000e+00   0.0000000e+00   0.0000000e+00   2.5500000e+02   2.5500000e+02   2.5500000e+02   2.5500000e+02   2.5500000e+02   2.5500000e+02   2.5500000e+02   2.5500000e+02   2.5500000e+02   2.5500000e+02   2.5500000e+02   2.5500000e+02   2.5500000e+02   2.5500000e+02   2.5500000e+02   2.5500000e+02   2.5500000e+02   2.5500000e+02   2.5500000e+02   2.5500000e+02   2.5500000e+02   2.5500000e+02   2.5500000e+02   2.5500000e+02   2.5500000e+02   2.5500000e+02   2.5500000e+02   2.5500000e+02   2.5500000e+02   0.0000000e+00
   0.0000000e+00   2.5500000e+02   2.5500000e+02   2.5500000e+02   2.5500000e+02   2.5500000e+02   2.5500000e+02   2.5500000e+02   2.5500000e+02   2.5500000e+02   2.5500000e+02   2.5500000e+02   2.5500000e+02   2.5500000e+02   2.5500000e+02   2.5500000e+02   2.5500000e+02   2.5500000e+02   2.5500000e+02   2.5500000e+02   2.5500000e+02   2.5500000e+02   2.5500000e+02   2.5500000e+02   2.5500000e+02   2.5500000e+02   2.5500000e+02   2.5500000e+02   2.5500000e+02   2.5500000e+02   2.5500000e+02   2.5500000e+02   2.5500000e+02   2.5500000e+02   2.5500000e+02   2.5500000e+02   2.5500000e+02   2.5500000e+02   2.5500000e+02   2.5500000e+02   2.5500000e+02   2.5500000e+02   2.5500000e+02   2.5500000e+02   2.5500000e+02   2.5500000e+02   2.5500000e+02   2.5500000e+02   2.5500000e+02   2.5500000e+02   2.5500000e+02   2.5500000e+02   2.5500000e+02   2.5500000e+02   2.5500000e+02   2.5500000e+02   2.5500000e+02   2.5500000e+02   2.5500000e+02   2.5500000e+02   2.5500000e+02   2.5500000e+02   2.5500000e+02   2.5500000e+02   2.5500000e+02   0.0000000e+00   2.5500000e+02   2.5500000e+02   2.5500000e+02   0.0000000e+00   0.0000000e+00   2.5500000e+02   2.5500000e+02   2.5500000e+02   2.5500000e+02   2.5500000e+02   2.5500000e+02   2.5500000e+02   2.5500000e+02   2.5500000e+02   2.5500000e+02   2.5500000e+02   2.5500000e+02   2.5500000e+02   2.5500000e+02   2.5500000e+02   2.5500000e+02   2.5500000e+02   2.5500000e+02   2.5500000e+02   2.5500000e+02   2.5500000e+02   2.5500000e+02   2.5500000e+02   2.5500000e+02   2.5500000e+02   2.5500000e+02   2.5500000e+02   2.5500000e+02   2.5500000e+02   2.5500000e+02   2.5500000e+02   2.5500000e+02   2.5500000e+02   2.5500000e+02   2.5500000e+02   2.5500000e+02   2.5500000e+02   2.5500000e+02   2.5500000e+02   2.5500000e+02   2.5500000e+02   2.5500000e+02   2.5500000e+02   2.5500000e+02   2.5500000e+02   2.5500000e+02   2.5500000e+02   2.5500000e+02   2.5500000e+02   2.5500000e+02   2.5500000e+02   2.5500000e+02   2.5500000e+02   2.5500000e+02   2.5500000e+02   2.5500000e+02   2.5500000e+02   2.5500000e+02   2.5500000e+02   2.5500000e+02   2.5500000e+02   2.5500000e+02   2.5500000e+02   2.5500000e+02   2.5500000e+02   2.5500000e+02   2.5500000e+02   2.5500000e+02   2.5500000e+02   2.5500000e+02   2.5500000e+02   2.5500000e+02   2.5500000e+02   2.5500000e+02   2.5500000e+02   2.5500000e+02   2.5500000e+02   2.5500000e+02   2.5500000e+02   2.5500000e+02   2.5500000e+02   2.5500000e+02   2.5500000e+02   2.5500000e+02   0.0000000e+00   0.0000000e+00   2.5500000e+02   2.5500000e+02   2.5500000e+02   0.0000000e+00   0.0000000e+00   2.5500000e+02   2.5500000e+02   2.5500000e+02   2.5500000e+02   2.5500000e+02   0.0000000e+00   0.0000000e+00   0.0000000e+00   0.0000000e+00   0.0000000e+00   0.0000000e+00   0.0000000e+00   0.0000000e+00   0.0000000e+00   0.0000000e+00   0.0000000e+00   2.5500000e+02   2.5500000e+02   2.5500000e+02   2.5500000e+02   2.5500000e+02   2.5500000e+02   2.5500000e+02   2.5500000e+02   0.0000000e+00   0.0000000e+00   0.0000000e+00   0.0000000e+00   0.0000000e+00   0.0000000e+00   0.0000000e+00   0.0000000e+00   0.0000000e+00   0.0000000e+00   0.0000000e+00   0.0000000e+00   0.0000000e+00   0.0000000e+00   0.0000000e+00   0.0000000e+00   0.0000000e+00   0.0000000e+00   0.0000000e+00   2.5500000e+02   2.5500000e+02   2.5500000e+02   2.5500000e+02   2.5500000e+02   2.5500000e+02   2.5500000e+02   2.5500000e+02   2.5500000e+02   2.5500000e+02   2.5500000e+02   2.5500000e+02   2.5500000e+02   2.5500000e+02   2.5500000e+02   0.0000000e+00   0.0000000e+00   0.0000000e+00   0.0000000e+00   0.0000000e+00   0.0000000e+00   0.0000000e+00   2.5500000e+02   2.5500000e+02   2.5500000e+02   2.5500000e+02   2.5500000e+02   2.5500000e+02   2.5500000e+02   2.5500000e+02   2.5500000e+02   2.5500000e+02   2.5500000e+02   2.5500000e+02   2.5500000e+02   2.5500000e+02   2.5500000e+02   2.5500000e+02   2.5500000e+02   2.5500000e+02   2.5500000e+02   2.5500000e+02   2.5500000e+02   2.5500000e+02   2.5500000e+02   2.5500000e+02   2.5500000e+02   2.5500000e+02   2.5500000e+02   2.5500000e+02   0.0000000e+00
   0.0000000e+00   2.5500000e+02   2.5500000e+02   2.5500000e+02   2.5500000e+02   2.5500000e+02   2.5500000e+02   2.5500000e+02   2.5500000e+02   2.5500000e+02   2.5500000e+02   2.5500000e+02   2.5500000e+02   2.5500000e+02   2.5500000e+02   2.5500000e+02   2.5500000e+02   2.5500000e+02   2.5500000e+02   2.5500000e+02   2.5500000e+02   2.5500000e+02   2.5500000e+02   2.5500000e+02   2.5500000e+02   2.5500000e+02   2.5500000e+02   2.5500000e+02   2.5500000e+02   2.5500000e+02   2.5500000e+02   2.5500000e+02   2.5500000e+02   2.5500000e+02   2.5500000e+02   2.5500000e+02   2.5500000e+02   2.5500000e+02   2.5500000e+02   2.5500000e+02   2.5500000e+02   2.5500000e+02   2.5500000e+02   2.5500000e+02   2.5500000e+02   2.5500000e+02   2.5500000e+02   2.5500000e+02   2.5500000e+02   2.5500000e+02   2.5500000e+02   2.5500000e+02   2.5500000e+02   2.5500000e+02   2.5500000e+02   2.5500000e+02   2.5500000e+02   2.5500000e+02   2.5500000e+02   2.5500000e+02   2.5500000e+02   2.5500000e+02   2.5500000e+02   2.5500000e+02   2.5500000e+02   0.0000000e+00   2.5500000e+02   2.5500000e+02   2.5500000e+02   0.0000000e+00   0.0000000e+00   2.5500000e+02   2.5500000e+02   2.5500000e+02   2.5500000e+02   2.5500000e+02   2.5500000e+02   2.5500000e+02   2.5500000e+02   2.5500000e+02   2.5500000e+02   2.5500000e+02   2.5500000e+02   2.5500000e+02   2.5500000e+02   2.5500000e+02   2.5500000e+02   2.5500000e+02   2.5500000e+02   2.5500000e+02   2.5500000e+02   2.5500000e+02   2.5500000e+02   2.5500000e+02   2.5500000e+02   2.5500000e+02   2.5500000e+02   2.5500000e+02   2.5500000e+02   2.5500000e+02   2.5500000e+02   2.5500000e+02   2.5500000e+02   2.5500000e+02   2.5500000e+02   2.5500000e+02   2.5500000e+02   2.5500000e+02   2.5500000e+02   2.5500000e+02   2.5500000e+02   2.5500000e+02   2.5500000e+02   2.5500000e+02   2.5500000e+02   2.5500000e+02   2.5500000e+02   2.5500000e+02   2.5500000e+02   2.5500000e+02   2.5500000e+02   2.5500000e+02   2.5500000e+02   2.5500000e+02   2.5500000e+02   2.5500000e+02   2.5500000e+02   2.5500000e+02   2.5500000e+02   2.5500000e+02   2.5500000e+02   2.5500000e+02   2.5500000e+02   2.5500000e+02   2.5500000e+02   2.5500000e+02   2.5500000e+02   2.5500000e+02   2.5500000e+02   2.5500000e+02   2.5500000e+02   2.5500000e+02   2.5500000e+02   2.5500000e+02   2.5500000e+02   2.5500000e+02   2.5500000e+02   2.5500000e+02   2.5500000e+02   2.5500000e+02   2.5500000e+02   2.5500000e+02   2.5500000e+02   2.5500000e+02   2.5500000e+02   0.0000000e+00   0.0000000e+00   2.5500000e+02   2.5500000e+02   2.5500000e+02   0.0000000e+00   0.0000000e+00   0.0000000e+00   2.5500000e+02   0.0000000e+00   0.0000000e+00   0.0000000e+00   0.0000000e+00   0.0000000e+00   0.0000000e+00   0.0000000e+00   0.0000000e+00   0.0000000e+00   0.0000000e+00   0.0000000e+00   2.5500000e+02   2.5500000e+02   2.5500000e+02   2.5500000e+02   2.5500000e+02   2.5500000e+02   2.5500000e+02   2.5500000e+02   2.5500000e+02   2.5500000e+02   0.0000000e+00   0.0000000e+00   0.0000000e+00   0.0000000e+00   0.0000000e+00   0.0000000e+00   2.5500000e+02   2.5500000e+02   2.5500000e+02   2.5500000e+02   2.5500000e+02   2.5500000e+02   0.0000000e+00   0.0000000e+00   0.0000000e+00   0.0000000e+00   0.0000000e+00   0.0000000e+00   0.0000000e+00   0.0000000e+00   2.5500000e+02   2.5500000e+02   2.5500000e+02   2.5500000e+02   2.5500000e+02   2.5500000e+02   2.5500000e+02   2.5500000e+02   2.5500000e+02   2.5500000e+02   2.5500000e+02   2.5500000e+02   2.5500000e+02   2.5500000e+02   2.5500000e+02   0.0000000e+00   0.0000000e+00   0.0000000e+00   0.0000000e+00   0.0000000e+00   0.0000000e+00   0.0000000e+00   2.5500000e+02   2.5500000e+02   2.5500000e+02   2.5500000e+02   2.5500000e+02   2.5500000e+02   2.5500000e+02   2.5500000e+02   2.5500000e+02   2.5500000e+02   2.5500000e+02   2.5500000e+02   2.5500000e+02   2.5500000e+02   2.5500000e+02   2.5500000e+02   2.5500000e+02   2.5500000e+02   2.5500000e+02   2.5500000e+02   2.5500000e+02   2.5500000e+02   2.5500000e+02   2.5500000e+02   2.5500000e+02   2.5500000e+02   2.5500000e+02   2.5500000e+02   0.0000000e+00
   0.0000000e+00   2.5500000e+02   2.5500000e+02   2.5500000e+02   2.5500000e+02   2.5500000e+02   2.5500000e+02   2.5500000e+02   2.5500000e+02   2.5500000e+02   2.5500000e+02   2.5500000e+02   2.5500000e+02   2.5500000e+02   2.5500000e+02   2.5500000e+02   2.5500000e+02   2.5500000e+02   2.5500000e+02   2.5500000e+02   2.5500000e+02   2.5500000e+02   2.5500000e+02   2.5500000e+02   2.5500000e+02   2.5500000e+02   2.5500000e+02   2.5500000e+02   2.5500000e+02   2.5500000e+02   2.5500000e+02   2.5500000e+02   2.5500000e+02   2.5500000e+02   2.5500000e+02   2.5500000e+02   2.5500000e+02   2.5500000e+02   2.5500000e+02   2.5500000e+02   2.5500000e+02   2.5500000e+02   2.5500000e+02   2.5500000e+02   2.5500000e+02   2.5500000e+02   2.5500000e+02   2.5500000e+02   2.5500000e+02   2.5500000e+02   2.5500000e+02   2.5500000e+02   2.5500000e+02   2.5500000e+02   2.5500000e+02   2.5500000e+02   2.5500000e+02   2.5500000e+02   2.5500000e+02   2.5500000e+02   2.5500000e+02   2.5500000e+02   2.5500000e+02   2.5500000e+02   2.5500000e+02   0.0000000e+00   2.5500000e+02   2.5500000e+02   2.5500000e+02   0.0000000e+00   0.0000000e+00   2.5500000e+02   2.5500000e+02   2.5500000e+02   2.5500000e+02   2.5500000e+02   2.5500000e+02   2.5500000e+02   2.5500000e+02   2.5500000e+02   2.5500000e+02   2.5500000e+02   2.5500000e+02   2.5500000e+02   2.5500000e+02   2.5500000e+02   2.5500000e+02   2.5500000e+02   2.5500000e+02   2.5500000e+02   2.5500000e+02   2.5500000e+02   2.5500000e+02   2.5500000e+02   2.5500000e+02   2.5500000e+02   2.5500000e+02   2.5500000e+02   2.5500000e+02   2.5500000e+02   2.5500000e+02   2.5500000e+02   2.5500000e+02   2.5500000e+02   2.5500000e+02   2.5500000e+02   2.5500000e+02   2.5500000e+02   2.5500000e+02   2.5500000e+02   2.5500000e+02   2.5500000e+02   2.5500000e+02   2.5500000e+02   2.5500000e+02   2.5500000e+02   2.5500000e+02   2.5500000e+02   2.5500000e+02   2.5500000e+02   2.5500000e+02   2.5500000e+02   2.5500000e+02   2.5500000e+02   2.5500000e+02   2.5500000e+02   2.5500000e+02   2.5500000e+02   2.5500000e+02   2.5500000e+02   2.5500000e+02   2.5500000e+02   2.5500000e+02   2.5500000e+02   2.5500000e+02   2.5500000e+02   2.5500000e+02   2.5500000e+02   2.5500000e+02   2.5500000e+02   2.5500000e+02   2.5500000e+02   2.5500000e+02   2.5500000e+02   2.5500000e+02   2.5500000e+02   2.5500000e+02   2.5500000e+02   2.5500000e+02   2.5500000e+02   2.5500000e+02   2.5500000e+02   2.5500000e+02   2.5500000e+02   2.5500000e+02   0.0000000e+00   0.0000000e+00   0.0000000e+00   2.5500000e+02   2.5500000e+02   0.0000000e+00   0.0000000e+00   0.0000000e+00   0.0000000e+00   0.0000000e+00   0.0000000e+00   0.0000000e+00   0.0000000e+00   0.0000000e+00   0.0000000e+00   0.0000000e+00   0.0000000e+00   2.5500000e+02   2.5500000e+02   2.5500000e+02   2.5500000e+02   2.5500000e+02   2.5500000e+02   2.5500000e+02   2.5500000e+02   2.5500000e+02   2.5500000e+02   2.5500000e+02   0.0000000e+00   0.0000000e+00   0.0000000e+00   0.0000000e+00   0.0000000e+00   0.0000000e+00   2.5500000e+02   2.5500000e+02   2.5500000e+02   2.5500000e+02   2.5500000e+02   2.5500000e+02   2.5500000e+02   2.5500000e+02   2.5500000e+02   0.0000000e+00   0.0000000e+00   0.0000000e+00   0.0000000e+00   0.0000000e+00   0.0000000e+00   0.0000000e+00   2.5500000e+02   2.5500000e+02   2.5500000e+02   2.5500000e+02   2.5500000e+02   2.5500000e+02   2.5500000e+02   2.5500000e+02   2.5500000e+02   2.5500000e+02   2.5500000e+02   2.5500000e+02   2.5500000e+02   2.5500000e+02   2.5500000e+02   0.0000000e+00   0.0000000e+00   0.0000000e+00   0.0000000e+00   0.0000000e+00   0.0000000e+00   0.0000000e+00   2.5500000e+02   2.5500000e+02   2.5500000e+02   2.5500000e+02   2.5500000e+02   2.5500000e+02   2.5500000e+02   2.5500000e+02   2.5500000e+02   2.5500000e+02   2.5500000e+02   2.5500000e+02   2.5500000e+02   2.5500000e+02   2.5500000e+02   2.5500000e+02   2.5500000e+02   2.5500000e+02   2.5500000e+02   2.5500000e+02   2.5500000e+02   2.5500000e+02   2.5500000e+02   2.5500000e+02   2.5500000e+02   2.5500000e+02   2.5500000e+02   2.5500000e+02   0.0000000e+00
   0.0000000e+00   2.5500000e+02   2.5500000e+02   2.5500000e+02   2.5500000e+02   2.5500000e+02   2.5500000e+02   2.5500000e+02   2.5500000e+02   2.5500000e+02   2.5500000e+02   2.5500000e+02   2.5500000e+02   2.5500000e+02   2.5500000e+02   2.5500000e+02   2.5500000e+02   2.5500000e+02   2.5500000e+02   2.5500000e+02   2.5500000e+02   2.5500000e+02   2.5500000e+02   2.5500000e+02   2.5500000e+02   2.5500000e+02   2.5500000e+02   2.5500000e+02   2.5500000e+02   2.5500000e+02   2.5500000e+02   2.5500000e+02   2.5500000e+02   2.5500000e+02   2.5500000e+02   2.5500000e+02   2.5500000e+02   2.5500000e+02   2.5500000e+02   2.5500000e+02   2.5500000e+02   2.5500000e+02   2.5500000e+02   2.5500000e+02   2.5500000e+02   2.5500000e+02   2.5500000e+02   2.5500000e+02   2.5500000e+02   2.5500000e+02   2.5500000e+02   2.5500000e+02   2.5500000e+02   2.5500000e+02   2.5500000e+02   2.5500000e+02   2.5500000e+02   2.5500000e+02   2.5500000e+02   2.5500000e+02   2.5500000e+02   2.5500000e+02   2.5500000e+02   2.5500000e+02   2.5500000e+02   0.0000000e+00   2.5500000e+02   2.5500000e+02   2.5500000e+02   0.0000000e+00   0.0000000e+00   2.5500000e+02   2.5500000e+02   2.5500000e+02   2.5500000e+02   2.5500000e+02   2.5500000e+02   2.5500000e+02   2.5500000e+02   2.5500000e+02   2.5500000e+02   2.5500000e+02   2.5500000e+02   2.5500000e+02   2.5500000e+02   2.5500000e+02   2.5500000e+02   2.5500000e+02   2.5500000e+02   2.5500000e+02   2.5500000e+02   2.5500000e+02   2.5500000e+02   2.5500000e+02   2.5500000e+02   2.5500000e+02   2.5500000e+02   2.5500000e+02   2.5500000e+02   2.5500000e+02   2.5500000e+02   2.5500000e+02   2.5500000e+02   2.5500000e+02   2.5500000e+02   2.5500000e+02   2.5500000e+02   2.5500000e+02   2.5500000e+02   2.5500000e+02   2.5500000e+02   2.5500000e+02   2.5500000e+02   2.5500000e+02   2.5500000e+02   2.5500000e+02   2.5500000e+02   2.5500000e+02   2.5500000e+02   2.5500000e+02   2.5500000e+02   2.5500000e+02   2.5500000e+02   2.5500000e+02   2.5500000e+02   2.5500000e+02   2.5500000e+02   2.5500000e+02   2.5500000e+02   2.5500000e+02   2.5500000e+02   2.5500000e+02   2.5500000e+02   2.5500000e+02   2.5500000e+02   2.5500000e+02   2.5500000e+02   2.5500000e+02   2.5500000e+02   2.5500000e+02   2.5500000e+02   2.5500000e+02   2.5500000e+02   2.5500000e+02   2.5500000e+02   2.5500000e+02   2.5500000e+02   2.5500000e+02   2.5500000e+02   2.5500000e+02   2.5500000e+02   2.5500000e+02   2.5500000e+02   2.5500000e+02   2.5500000e+02   0.0000000e+00   0.0000000e+00   0.0000000e+00   2.5500000e+02   2.5500000e+02   0.0000000e+00   0.0000000e+00   0.0000000e+00   0.0000000e+00   0.0000000e+00   0.0000000e+00   0.0000000e+00   0.0000000e+00   0.0000000e+00   2.5500000e+02   2.5500000e+02   2.5500000e+02   2.5500000e+02   2.5500000e+02   2.5500000e+02   2.5500000e+02   2.5500000e+02   2.5500000e+02   0.0000000e+00   0.0000000e+00   0.0000000e+00   0.0000000e+00   0.0000000e+00   0.0000000e+00   0.0000000e+00   0.0000000e+00   0.0000000e+00   0.0000000e+00   2.5500000e+02   2.5500000e+02   2.5500000e+02   2.5500000e+02   2.5500000e+02   2.5500000e+02   2.5500000e+02   2.5500000e+02   2.5500000e+02   2.5500000e+02   0.0000000e+00   0.0000000e+00   0.0000000e+00   0.0000000e+00   0.0000000e+00   0.0000000e+00   0.0000000e+00   2.5500000e+02   2.5500000e+02   2.5500000e+02   2.5500000e+02   2.5500000e+02   2.5500000e+02   2.5500000e+02   2.5500000e+02   2.5500000e+02   2.5500000e+02   2.5500000e+02   2.5500000e+02   2.5500000e+02   2.5500000e+02   2.5500000e+02   0.0000000e+00   0.0000000e+00   0.0000000e+00   0.0000000e+00   0.0000000e+00   0.0000000e+00   0.0000000e+00   2.5500000e+02   2.5500000e+02   2.5500000e+02   2.5500000e+02   2.5500000e+02   2.5500000e+02   2.5500000e+02   2.5500000e+02   2.5500000e+02   2.5500000e+02   2.5500000e+02   2.5500000e+02   2.5500000e+02   2.5500000e+02   2.5500000e+02   2.5500000e+02   2.5500000e+02   2.5500000e+02   2.5500000e+02   2.5500000e+02   2.5500000e+02   2.5500000e+02   2.5500000e+02   2.5500000e+02   2.5500000e+02   2.5500000e+02   2.5500000e+02   2.5500000e+02   0.0000000e+00
   0.0000000e+00   2.5500000e+02   2.5500000e+02   2.5500000e+02   2.5500000e+02   2.5500000e+02   2.5500000e+02   2.5500000e+02   2.5500000e+02   2.5500000e+02   2.5500000e+02   2.5500000e+02   2.5500000e+02   2.5500000e+02   2.5500000e+02   2.5500000e+02   2.5500000e+02   2.5500000e+02   2.5500000e+02   2.5500000e+02   2.5500000e+02   2.5500000e+02   2.5500000e+02   2.5500000e+02   2.5500000e+02   2.5500000e+02   2.5500000e+02   2.5500000e+02   2.5500000e+02   2.5500000e+02   2.5500000e+02   2.5500000e+02   2.5500000e+02   2.5500000e+02   2.5500000e+02   2.5500000e+02   2.5500000e+02   2.5500000e+02   2.5500000e+02   2.5500000e+02   2.5500000e+02   2.5500000e+02   2.5500000e+02   2.5500000e+02   2.5500000e+02   2.5500000e+02   2.5500000e+02   2.5500000e+02   2.5500000e+02   2.5500000e+02   2.5500000e+02   2.5500000e+02   2.5500000e+02   2.5500000e+02   2.5500000e+02   2.5500000e+02   2.5500000e+02   2.5500000e+02   2.5500000e+02   2.5500000e+02   2.5500000e+02   2.5500000e+02   2.5500000e+02   2.5500000e+02   2.5500000e+02   0.0000000e+00   2.5500000e+02   2.5500000e+02   2.5500000e+02   0.0000000e+00   0.0000000e+00   0.0000000e+00   2.5500000e+02   2.5500000e+02   2.5500000e+02   2.5500000e+02   2.5500000e+02   2.5500000e+02   2.5500000e+02   2.5500000e+02   2.5500000e+02   2.5500000e+02   2.5500000e+02   2.5500000e+02   2.5500000e+02   2.5500000e+02   2.5500000e+02   2.5500000e+02   2.5500000e+02   2.5500000e+02   2.5500000e+02   2.5500000e+02   2.5500000e+02   2.5500000e+02   2.5500000e+02   2.5500000e+02   2.5500000e+02   2.5500000e+02   2.5500000e+02   2.5500000e+02   2.5500000e+02   2.5500000e+02   2.5500000e+02   2.5500000e+02   2.5500000e+02   2.5500000e+02   2.5500000e+02   2.5500000e+02   2.5500000e+02   2.5500000e+02   2.5500000e+02   2.5500000e+02   2.5500000e+02   2.5500000e+02   2.5500000e+02   2.5500000e+02   2.5500000e+02   2.5500000e+02   2.5500000e+02   2.5500000e+02   2.5500000e+02   2.5500000e+02   2.5500000e+02   2.5500000e+02   2.5500000e+02   2.5500000e+02   2.5500000e+02   2.5500000e+02   2.5500000e+02   2.5500000e+02   2.5500000e+02   2.5500000e+02   2.5500000e+02   2.5500000e+02   2.5500000e+02   2.5500000e+02   2.5500000e+02   2.5500000e+02   2.5500000e+02   2.5500000e+02   2.5500000e+02   2.5500000e+02   2.5500000e+02   2.5500000e+02   2.5500000e+02   2.5500000e+02   2.5500000e+02   2.5500000e+02   2.5500000e+02   2.5500000e+02   2.5500000e+02   2.5500000e+02   2.5500000e+02   2.5500000e+02   2.5500000e+02   0.0000000e+00   0.0000000e+00   0.0000000e+00   2.5500000e+02   2.5500000e+02   0.0000000e+00   0.0000000e+00   0.0000000e+00   0.0000000e+00   0.0000000e+00   0.0000000e+00   2.5500000e+02   2.5500000e+02   2.5500000e+02   2.5500000e+02   2.5500000e+02   2.5500000e+02   2.5500000e+02   0.0000000e+00   0.0000000e+00   0.0000000e+00   0.0000000e+00   0.0000000e+00   0.0000000e+00   0.0000000e+00   0.0000000e+00   0.0000000e+00   0.0000000e+00   0.0000000e+00   0.0000000e+00   0.0000000e+00   0.0000000e+00   2.5500000e+02   2.5500000e+02   2.5500000e+02   2.5500000e+02   2.5500000e+02   2.5500000e+02   2.5500000e+02   2.5500000e+02   2.5500000e+02   2.5500000e+02   2.5500000e+02   0.0000000e+00   0.0000000e+00   0.0000000e+00   0.0000000e+00   0.0000000e+00   0.0000000e+00   0.0000000e+00   2.5500000e+02   2.5500000e+02   2.5500000e+02   2.5500000e+02   2.5500000e+02   2.5500000e+02   2.5500000e+02   2.5500000e+02   2.5500000e+02   2.5500000e+02   2.5500000e+02   2.5500000e+02   2.5500000e+02   2.5500000e+02   2.5500000e+02   0.0000000e+00   0.0000000e+00   0.0000000e+00   0.0000000e+00   0.0000000e+00   0.0000000e+00   0.0000000e+00   2.5500000e+02   2.5500000e+02   2.5500000e+02   2.5500000e+02   2.5500000e+02   2.5500000e+02   2.5500000e+02   2.5500000e+02   2.5500000e+02   2.5500000e+02   2.5500000e+02   2.5500000e+02   2.5500000e+02   2.5500000e+02   2.5500000e+02   2.5500000e+02   2.5500000e+02   2.5500000e+02   2.5500000e+02   2.5500000e+02   2.5500000e+02   2.5500000e+02   2.5500000e+02   2.5500000e+02   2.5500000e+02   2.5500000e+02   2.5500000e+02   2.5500000e+02   0.0000000e+00
   0.0000000e+00   2.5500000e+02   2.5500000e+02   2.5500000e+02   2.5500000e+02   2.5500000e+02   2.5500000e+02   2.5500000e+02   2.5500000e+02   2.5500000e+02   2.5500000e+02   2.5500000e+02   2.5500000e+02   2.5500000e+02   2.5500000e+02   2.5500000e+02   2.5500000e+02   2.5500000e+02   2.5500000e+02   2.5500000e+02   2.5500000e+02   2.5500000e+02   2.5500000e+02   2.5500000e+02   2.5500000e+02   2.5500000e+02   2.5500000e+02   2.5500000e+02   2.5500000e+02   2.5500000e+02   2.5500000e+02   2.5500000e+02   2.5500000e+02   2.5500000e+02   2.5500000e+02   2.5500000e+02   2.5500000e+02   2.5500000e+02   2.5500000e+02   2.5500000e+02   2.5500000e+02   2.5500000e+02   2.5500000e+02   2.5500000e+02   2.5500000e+02   2.5500000e+02   2.5500000e+02   2.5500000e+02   2.5500000e+02   2.5500000e+02   2.5500000e+02   2.5500000e+02   2.5500000e+02   2.5500000e+02   2.5500000e+02   2.5500000e+02   2.5500000e+02   2.5500000e+02   2.5500000e+02   2.5500000e+02   2.5500000e+02   2.5500000e+02   2.5500000e+02   2.5500000e+02   2.5500000e+02   0.0000000e+00   2.5500000e+02   2.5500000e+02   2.5500000e+02   0.0000000e+00   0.0000000e+00   0.0000000e+00   2.5500000e+02   2.5500000e+02   2.5500000e+02   2.5500000e+02   2.5500000e+02   2.5500000e+02   2.5500000e+02   2.5500000e+02   2.5500000e+02   2.5500000e+02   2.5500000e+02   2.5500000e+02   2.5500000e+02   2.5500000e+02   2.5500000e+02   2.5500000e+02   2.5500000e+02   2.5500000e+02   2.5500000e+02   2.5500000e+02   2.5500000e+02   2.5500000e+02   2.5500000e+02   2.5500000e+02   2.5500000e+02   2.5500000e+02   2.5500000e+02   2.5500000e+02   2.5500000e+02   2.5500000e+02   2.5500000e+02   2.5500000e+02   2.5500000e+02   2.5500000e+02   2.5500000e+02   2.5500000e+02   2.5500000e+02   2.5500000e+02   2.5500000e+02   2.5500000e+02   2.5500000e+02   2.5500000e+02   2.5500000e+02   2.5500000e+02   2.5500000e+02   2.5500000e+02   2.5500000e+02   2.5500000e+02   2.5500000e+02   2.5500000e+02   2.5500000e+02   2.5500000e+02   2.5500000e+02   2.5500000e+02   2.5500000e+02   2.5500000e+02   2.5500000e+02   2.5500000e+02   2.5500000e+02   2.5500000e+02   2.5500000e+02   2.5500000e+02   2.5500000e+02   2.5500000e+02   2.5500000e+02   2.5500000e+02   2.5500000e+02   2.5500000e+02   2.5500000e+02   2.5500000e+02   2.5500000e+02   2.5500000e+02   2.5500000e+02   2.5500000e+02   2.5500000e+02   2.5500000e+02   2.5500000e+02   2.5500000e+02   2.5500000e+02   2.5500000e+02   2.5500000e+02   2.5500000e+02   0.0000000e+00   0.0000000e+00   0.0000000e+00   0.0000000e+00   2.5500000e+02   2.5500000e+02   0.0000000e+00   0.0000000e+00   2.5500000e+02   2.5500000e+02   2.5500000e+02   2.5500000e+02   2.5500000e+02   2.5500000e+02   2.5500000e+02   2.5500000e+02   2.5500000e+02   0.0000000e+00   0.0000000e+00   0.0000000e+00   0.0000000e+00   0.0000000e+00   0.0000000e+00   0.0000000e+00   0.0000000e+00   0.0000000e+00   0.0000000e+00   0.0000000e+00   0.0000000e+00   0.0000000e+00   0.0000000e+00   2.5500000e+02   2.5500000e+02   2.5500000e+02   2.5500000e+02   2.5500000e+02   2.5500000e+02   2.5500000e+02   2.5500000e+02   2.5500000e+02   2.5500000e+02   2.5500000e+02   2.5500000e+02   2.5500000e+02   0.0000000e+00   0.0000000e+00   0.0000000e+00   0.0000000e+00   0.0000000e+00   0.0000000e+00   0.0000000e+00   0.0000000e+00   2.5500000e+02   2.5500000e+02   2.5500000e+02   2.5500000e+02   2.5500000e+02   2.5500000e+02   2.5500000e+02   2.5500000e+02   2.5500000e+02   2.5500000e+02   2.5500000e+02   2.5500000e+02   2.5500000e+02   2.5500000e+02   0.0000000e+00   0.0000000e+00   0.0000000e+00   0.0000000e+00   0.0000000e+00   0.0000000e+00   0.0000000e+00   2.5500000e+02   2.5500000e+02   2.5500000e+02   2.5500000e+02   2.5500000e+02   2.5500000e+02   2.5500000e+02   2.5500000e+02   2.5500000e+02   2.5500000e+02   2.5500000e+02   2.5500000e+02   2.5500000e+02   2.5500000e+02   2.5500000e+02   2.5500000e+02   2.5500000e+02   2.5500000e+02   2.5500000e+02   2.5500000e+02   2.5500000e+02   2.5500000e+02   2.5500000e+02   2.5500000e+02   2.5500000e+02   2.5500000e+02   2.5500000e+02   2.5500000e+02   0.0000000e+00
   0.0000000e+00   2.5500000e+02   2.5500000e+02   2.5500000e+02   2.5500000e+02   2.5500000e+02   2.5500000e+02   2.5500000e+02   2.5500000e+02   2.5500000e+02   2.5500000e+02   2.5500000e+02   2.5500000e+02   2.5500000e+02   2.5500000e+02   2.5500000e+02   2.5500000e+02   2.5500000e+02   2.5500000e+02   2.5500000e+02   2.5500000e+02   2.5500000e+02   2.5500000e+02   2.5500000e+02   2.5500000e+02   2.5500000e+02   2.5500000e+02   2.5500000e+02   2.5500000e+02   2.5500000e+02   2.5500000e+02   2.5500000e+02   2.5500000e+02   2.5500000e+02   2.5500000e+02   2.5500000e+02   2.5500000e+02   2.5500000e+02   2.5500000e+02   2.5500000e+02   2.5500000e+02   2.5500000e+02   2.5500000e+02   2.5500000e+02   2.5500000e+02   2.5500000e+02   2.5500000e+02   2.5500000e+02   2.5500000e+02   2.5500000e+02   2.5500000e+02   2.5500000e+02   2.5500000e+02   2.5500000e+02   2.5500000e+02   2.5500000e+02   2.5500000e+02   2.5500000e+02   2.5500000e+02   2.5500000e+02   2.5500000e+02   2.5500000e+02   2.5500000e+02   2.5500000e+02   2.5500000e+02   0.0000000e+00   0.0000000e+00   2.5500000e+02   2.5500000e+02   0.0000000e+00   0.0000000e+00   0.0000000e+00   2.5500000e+02   2.5500000e+02   2.5500000e+02   2.5500000e+02   2.5500000e+02   2.5500000e+02   2.5500000e+02   2.5500000e+02   2.5500000e+02   2.5500000e+02   2.5500000e+02   2.5500000e+02   2.5500000e+02   2.5500000e+02   2.5500000e+02   2.5500000e+02   2.5500000e+02   2.5500000e+02   2.5500000e+02   2.5500000e+02   2.5500000e+02   2.5500000e+02   2.5500000e+02   2.5500000e+02   2.5500000e+02   2.5500000e+02   2.5500000e+02   2.5500000e+02   2.5500000e+02   2.5500000e+02   2.5500000e+02   2.5500000e+02   2.5500000e+02   2.5500000e+02   2.5500000e+02   2.5500000e+02   2.5500000e+02   2.5500000e+02   2.5500000e+02   2.5500000e+02   2.5500000e+02   2.5500000e+02   2.5500000e+02   2.5500000e+02   2.5500000e+02   2.5500000e+02   2.5500000e+02   2.5500000e+02   2.5500000e+02   2.5500000e+02   2.5500000e+02   2.5500000e+02   2.5500000e+02   2.5500000e+02   2.5500000e+02   2.5500000e+02   2.5500000e+02   2.5500000e+02   2.5500000e+02   2.5500000e+02   2.5500000e+02   2.5500000e+02   2.5500000e+02   2.5500000e+02   2.5500000e+02   2.5500000e+02   2.5500000e+02   2.5500000e+02   2.5500000e+02   2.5500000e+02   2.5500000e+02   2.5500000e+02   2.5500000e+02   2.5500000e+02   2.5500000e+02   2.5500000e+02   2.5500000e+02   2.5500000e+02   2.5500000e+02   2.5500000e+02   0.0000000e+00   0.0000000e+00   0.0000000e+00   0.0000000e+00   0.0000000e+00   0.0000000e+00   2.5500000e+02   2.5500000e+02   2.5500000e+02   2.5500000e+02   2.5500000e+02   2.5500000e+02   2.5500000e+02   2.5500000e+02   2.5500000e+02   2.5500000e+02   0.0000000e+00   0.0000000e+00   0.0000000e+00   0.0000000e+00   0.0000000e+00   0.0000000e+00   0.0000000e+00   0.0000000e+00   0.0000000e+00   0.0000000e+00   0.0000000e+00   0.0000000e+00   0.0000000e+00   0.0000000e+00   0.0000000e+00   0.0000000e+00   0.0000000e+00   2.5500000e+02   2.5500000e+02   2.5500000e+02   2.5500000e+02   2.5500000e+02   2.5500000e+02   2.5500000e+02   2.5500000e+02   2.5500000e+02   2.5500000e+02   2.5500000e+02   2.5500000e+02   2.5500000e+02   0.0000000e+00   0.0000000e+00   0.0000000e+00   0.0000000e+00   0.0000000e+00   0.0000000e+00   0.0000000e+00   0.0000000e+00   2.5500000e+02   2.5500000e+02   2.5500000e+02   2.5500000e+02   2.5500000e+02   2.5500000e+02   2.5500000e+02   2.5500000e+02   2.5500000e+02   2.5500000e+02   2.5500000e+02   2.5500000e+02   2.5500000e+02   2.5500000e+02   0.0000000e+00   0.0000000e+00   0.0000000e+00   0.0000000e+00   0.0000000e+00   0.0000000e+00   0.0000000e+00   2.5500000e+02   2.5500000e+02   2.5500000e+02   2.5500000e+02   2.5500000e+02   2.5500000e+02   2.5500000e+02   2.5500000e+02   2.5500000e+02   2.5500000e+02   2.5500000e+02   2.5500000e+02   2.5500000e+02   2.5500000e+02   2.5500000e+02   2.5500000e+02   2.5500000e+02   2.5500000e+02   2.5500000e+02   2.5500000e+02   2.5500000e+02   2.5500000e+02   2.5500000e+02   2.5500000e+02   2.5500000e+02   2.5500000e+02   2.5500000e+02   2.5500000e+02   0.0000000e+00
   0.0000000e+00   2.5500000e+02   2.5500000e+02   2.5500000e+02   2.5500000e+02   2.5500000e+02   2.5500000e+02   2.5500000e+02   2.5500000e+02   2.5500000e+02   2.5500000e+02   2.5500000e+02   2.5500000e+02   2.5500000e+02   2.5500000e+02   2.5500000e+02   2.5500000e+02   2.5500000e+02   2.5500000e+02   2.5500000e+02   2.5500000e+02   2.5500000e+02   2.5500000e+02   2.5500000e+02   2.5500000e+02   2.5500000e+02   2.5500000e+02   2.5500000e+02   2.5500000e+02   2.5500000e+02   2.5500000e+02   2.5500000e+02   2.5500000e+02   2.5500000e+02   2.5500000e+02   2.5500000e+02   2.5500000e+02   2.5500000e+02   2.5500000e+02   2.5500000e+02   2.5500000e+02   2.5500000e+02   2.5500000e+02   2.5500000e+02   2.5500000e+02   2.5500000e+02   2.5500000e+02   2.5500000e+02   2.5500000e+02   2.5500000e+02   2.5500000e+02   2.5500000e+02   2.5500000e+02   2.5500000e+02   2.5500000e+02   2.5500000e+02   2.5500000e+02   2.5500000e+02   2.5500000e+02   2.5500000e+02   2.5500000e+02   2.5500000e+02   2.5500000e+02   2.5500000e+02   2.5500000e+02   0.0000000e+00   0.0000000e+00   2.5500000e+02   2.5500000e+02   0.0000000e+00   0.0000000e+00   0.0000000e+00   2.5500000e+02   2.5500000e+02   2.5500000e+02   2.5500000e+02   2.5500000e+02   2.5500000e+02   2.5500000e+02   2.5500000e+02   2.5500000e+02   2.5500000e+02   2.5500000e+02   2.5500000e+02   2.5500000e+02   2.5500000e+02   2.5500000e+02   2.5500000e+02   2.5500000e+02   2.5500000e+02   2.5500000e+02   2.5500000e+02   2.5500000e+02   2.5500000e+02   2.5500000e+02   2.5500000e+02   2.5500000e+02   2.5500000e+02   2.5500000e+02   2.5500000e+02   2.5500000e+02   2.5500000e+02   2.5500000e+02   2.5500000e+02   2.5500000e+02   2.5500000e+02   2.5500000e+02   2.5500000e+02   2.5500000e+02   2.5500000e+02   2.5500000e+02   2.5500000e+02   2.5500000e+02   2.5500000e+02   2.5500000e+02   2.5500000e+02   2.5500000e+02   2.5500000e+02   2.5500000e+02   2.5500000e+02   2.5500000e+02   2.5500000e+02   2.5500000e+02   2.5500000e+02   2.5500000e+02   2.5500000e+02   2.5500000e+02   2.5500000e+02   2.5500000e+02   2.5500000e+02   2.5500000e+02   2.5500000e+02   2.5500000e+02   2.5500000e+02   2.5500000e+02   2.5500000e+02   2.5500000e+02   2.5500000e+02   2.5500000e+02   2.5500000e+02   2.5500000e+02   2.5500000e+02   2.5500000e+02   2.5500000e+02   2.5500000e+02   2.5500000e+02   2.5500000e+02   2.5500000e+02   2.5500000e+02   0.0000000e+00   0.0000000e+00   0.0000000e+00   0.0000000e+00   0.0000000e+00   0.0000000e+00   0.0000000e+00   0.0000000e+00   2.5500000e+02   2.5500000e+02   2.5500000e+02   2.5500000e+02   2.5500000e+02   2.5500000e+02   2.5500000e+02   2.5500000e+02   2.5500000e+02   0.0000000e+00   0.0000000e+00   0.0000000e+00   0.0000000e+00   0.0000000e+00   0.0000000e+00   0.0000000e+00   0.0000000e+00   0.0000000e+00   2.5500000e+02   2.5500000e+02   2.5500000e+02   2.5500000e+02   2.5500000e+02   0.0000000e+00   0.0000000e+00   0.0000000e+00   0.0000000e+00   2.5500000e+02   2.5500000e+02   2.5500000e+02   2.5500000e+02   2.5500000e+02   2.5500000e+02   2.5500000e+02   2.5500000e+02   2.5500000e+02   2.5500000e+02   2.5500000e+02   2.5500000e+02   2.5500000e+02   2.5500000e+02   2.5500000e+02   0.0000000e+00   0.0000000e+00   0.0000000e+00   0.0000000e+00   0.0000000e+00   0.0000000e+00   0.0000000e+00   2.5500000e+02   2.5500000e+02   2.5500000e+02   2.5500000e+02   2.5500000e+02   2.5500000e+02   2.5500000e+02   2.5500000e+02   2.5500000e+02   2.5500000e+02   2.5500000e+02   2.5500000e+02   2.5500000e+02   2.5500000e+02   0.0000000e+00   0.0000000e+00   0.0000000e+00   0.0000000e+00   0.0000000e+00   0.0000000e+00   0.0000000e+00   0.0000000e+00   2.5500000e+02   2.5500000e+02   2.5500000e+02   2.5500000e+02   2.5500000e+02   2.5500000e+02   2.5500000e+02   2.5500000e+02   2.5500000e+02   2.5500000e+02   2.5500000e+02   2.5500000e+02   2.5500000e+02   2.5500000e+02   2.5500000e+02   2.5500000e+02   2.5500000e+02   2.5500000e+02   2.5500000e+02   2.5500000e+02   2.5500000e+02   2.5500000e+02   2.5500000e+02   2.5500000e+02   2.5500000e+02   0.0000000e+00   0.0000000e+00   0.0000000e+00
   0.0000000e+00   2.5500000e+02   2.5500000e+02   2.5500000e+02   2.5500000e+02   2.5500000e+02   2.5500000e+02   2.5500000e+02   2.5500000e+02   2.5500000e+02   2.5500000e+02   2.5500000e+02   2.5500000e+02   2.5500000e+02   2.5500000e+02   2.5500000e+02   2.5500000e+02   2.5500000e+02   2.5500000e+02   2.5500000e+02   2.5500000e+02   2.5500000e+02   2.5500000e+02   2.5500000e+02   2.5500000e+02   2.5500000e+02   2.5500000e+02   2.5500000e+02   2.5500000e+02   2.5500000e+02   2.5500000e+02   2.5500000e+02   2.5500000e+02   2.5500000e+02   2.5500000e+02   2.5500000e+02   2.5500000e+02   2.5500000e+02   2.5500000e+02   2.5500000e+02   2.5500000e+02   2.5500000e+02   2.5500000e+02   2.5500000e+02   2.5500000e+02   2.5500000e+02   2.5500000e+02   2.5500000e+02   2.5500000e+02   2.5500000e+02   2.5500000e+02   2.5500000e+02   2.5500000e+02   2.5500000e+02   2.5500000e+02   2.5500000e+02   2.5500000e+02   2.5500000e+02   2.5500000e+02   2.5500000e+02   2.5500000e+02   2.5500000e+02   2.5500000e+02   2.5500000e+02   2.5500000e+02   0.0000000e+00   0.0000000e+00   2.5500000e+02   2.5500000e+02   0.0000000e+00   0.0000000e+00   0.0000000e+00   2.5500000e+02   2.5500000e+02   2.5500000e+02   2.5500000e+02   2.5500000e+02   2.5500000e+02   2.5500000e+02   2.5500000e+02   2.5500000e+02   2.5500000e+02   2.5500000e+02   2.5500000e+02   2.5500000e+02   2.5500000e+02   2.5500000e+02   2.5500000e+02   2.5500000e+02   2.5500000e+02   2.5500000e+02   2.5500000e+02   2.5500000e+02   2.5500000e+02   2.5500000e+02   2.5500000e+02   2.5500000e+02   2.5500000e+02   2.5500000e+02   2.5500000e+02   2.5500000e+02   2.5500000e+02   2.5500000e+02   2.5500000e+02   2.5500000e+02   2.5500000e+02   2.5500000e+02   2.5500000e+02   2.5500000e+02   2.5500000e+02   2.5500000e+02   2.5500000e+02   2.5500000e+02   2.5500000e+02   2.5500000e+02   2.5500000e+02   2.5500000e+02   2.5500000e+02   2.5500000e+02   2.5500000e+02   2.5500000e+02   2.5500000e+02   2.5500000e+02   2.5500000e+02   2.5500000e+02   2.5500000e+02   2.5500000e+02   2.5500000e+02   2.5500000e+02   2.5500000e+02   2.5500000e+02   2.5500000e+02   2.5500000e+02   2.5500000e+02   2.5500000e+02   2.5500000e+02   2.5500000e+02   2.5500000e+02   2.5500000e+02   2.5500000e+02   2.5500000e+02   2.5500000e+02   2.5500000e+02   2.5500000e+02   2.5500000e+02   2.5500000e+02   2.5500000e+02   0.0000000e+00   0.0000000e+00   0.0000000e+00   0.0000000e+00   0.0000000e+00   0.0000000e+00   0.0000000e+00   0.0000000e+00   2.5500000e+02   2.5500000e+02   2.5500000e+02   2.5500000e+02   2.5500000e+02   2.5500000e+02   2.5500000e+02   2.5500000e+02   2.5500000e+02   0.0000000e+00   0.0000000e+00   0.0000000e+00   0.0000000e+00   0.0000000e+00   0.0000000e+00   0.0000000e+00   0.0000000e+00   2.5500000e+02   2.5500000e+02   2.5500000e+02   2.5500000e+02   2.5500000e+02   2.5500000e+02   2.5500000e+02   2.5500000e+02   0.0000000e+00   0.0000000e+00   0.0000000e+00   0.0000000e+00   2.5500000e+02   2.5500000e+02   2.5500000e+02   2.5500000e+02   2.5500000e+02   2.5500000e+02   2.5500000e+02   2.5500000e+02   2.5500000e+02   2.5500000e+02   2.5500000e+02   2.5500000e+02   2.5500000e+02   2.5500000e+02   2.5500000e+02   0.0000000e+00   0.0000000e+00   0.0000000e+00   0.0000000e+00   0.0000000e+00   0.0000000e+00   0.0000000e+00   2.5500000e+02   2.5500000e+02   2.5500000e+02   2.5500000e+02   2.5500000e+02   2.5500000e+02   2.5500000e+02   2.5500000e+02   2.5500000e+02   2.5500000e+02   2.5500000e+02   2.5500000e+02   2.5500000e+02   2.5500000e+02   0.0000000e+00   0.0000000e+00   0.0000000e+00   0.0000000e+00   0.0000000e+00   0.0000000e+00   0.0000000e+00   0.0000000e+00   2.5500000e+02   2.5500000e+02   2.5500000e+02   2.5500000e+02   2.5500000e+02   2.5500000e+02   2.5500000e+02   2.5500000e+02   2.5500000e+02   2.5500000e+02   2.5500000e+02   2.5500000e+02   2.5500000e+02   2.5500000e+02   2.5500000e+02   2.5500000e+02   2.5500000e+02   2.5500000e+02   2.5500000e+02   0.0000000e+00   0.0000000e+00   0.0000000e+00   0.0000000e+00   0.0000000e+00   0.0000000e+00   0.0000000e+00   2.5500000e+02   0.0000000e+00
   0.0000000e+00   2.5500000e+02   2.5500000e+02   2.5500000e+02   2.5500000e+02   2.5500000e+02   2.5500000e+02   2.5500000e+02   2.5500000e+02   2.5500000e+02   2.5500000e+02   2.5500000e+02   2.5500000e+02   2.5500000e+02   2.5500000e+02   2.5500000e+02   2.5500000e+02   2.5500000e+02   2.5500000e+02   2.5500000e+02   2.5500000e+02   2.5500000e+02   2.5500000e+02   2.5500000e+02   2.5500000e+02   2.5500000e+02   2.5500000e+02   2.5500000e+02   2.5500000e+02   2.5500000e+02   2.5500000e+02   2.5500000e+02   2.5500000e+02   2.5500000e+02   2.5500000e+02   2.5500000e+02   2.5500000e+02   2.5500000e+02   2.5500000e+02   2.5500000e+02   2.5500000e+02   2.5500000e+02   2.5500000e+02   2.5500000e+02   2.5500000e+02   2.5500000e+02   2.5500000e+02   2.5500000e+02   2.5500000e+02   2.5500000e+02   2.5500000e+02   2.5500000e+02   2.5500000e+02   2.5500000e+02   2.5500000e+02   2.5500000e+02   2.5500000e+02   2.5500000e+02   2.5500000e+02   2.5500000e+02   2.5500000e+02   2.5500000e+02   2.5500000e+02   2.5500000e+02   2.5500000e+02   0.0000000e+00   0.0000000e+00   2.5500000e+02   2.5500000e+02   0.0000000e+00   0.0000000e+00   0.0000000e+00   2.5500000e+02   2.5500000e+02   2.5500000e+02   2.5500000e+02   2.5500000e+02   2.5500000e+02   2.5500000e+02   2.5500000e+02   2.5500000e+02   2.5500000e+02   2.5500000e+02   2.5500000e+02   2.5500000e+02   2.5500000e+02   2.5500000e+02   2.5500000e+02   2.5500000e+02   2.5500000e+02   2.5500000e+02   2.5500000e+02   2.5500000e+02   2.5500000e+02   2.5500000e+02   2.5500000e+02   2.5500000e+02   2.5500000e+02   2.5500000e+02   2.5500000e+02   2.5500000e+02   2.5500000e+02   2.5500000e+02   2.5500000e+02   2.5500000e+02   2.5500000e+02   2.5500000e+02   2.5500000e+02   2.5500000e+02   2.5500000e+02   2.5500000e+02   2.5500000e+02   2.5500000e+02   2.5500000e+02   2.5500000e+02   2.5500000e+02   2.5500000e+02   2.5500000e+02   2.5500000e+02   2.5500000e+02   2.5500000e+02   2.5500000e+02   2.5500000e+02   2.5500000e+02   2.5500000e+02   2.5500000e+02   2.5500000e+02   2.5500000e+02   2.5500000e+02   2.5500000e+02   2.5500000e+02   2.5500000e+02   2.5500000e+02   2.5500000e+02   2.5500000e+02   2.5500000e+02   2.5500000e+02   2.5500000e+02   2.5500000e+02   2.5500000e+02   2.5500000e+02   2.5500000e+02   2.5500000e+02   2.5500000e+02   0.0000000e+00   0.0000000e+00   0.0000000e+00   0.0000000e+00   0.0000000e+00   0.0000000e+00   0.0000000e+00   0.0000000e+00   0.0000000e+00   2.5500000e+02   2.5500000e+02   2.5500000e+02   2.5500000e+02   2.5500000e+02   2.5500000e+02   2.5500000e+02   2.5500000e+02   2.5500000e+02   0.0000000e+00   0.0000000e+00   0.0000000e+00   0.0000000e+00   0.0000000e+00   0.0000000e+00   0.0000000e+00   2.5500000e+02   2.5500000e+02   2.5500000e+02   2.5500000e+02   2.5500000e+02   2.5500000e+02   2.5500000e+02   2.5500000e+02   2.5500000e+02   2.5500000e+02   2.5500000e+02   0.0000000e+00   0.0000000e+00   0.0000000e+00   0.0000000e+00   2.5500000e+02   2.5500000e+02   2.5500000e+02   2.5500000e+02   2.5500000e+02   2.5500000e+02   2.5500000e+02   2.5500000e+02   2.5500000e+02   2.5500000e+02   2.5500000e+02   2.5500000e+02   2.5500000e+02   2.5500000e+02   2.5500000e+02   0.0000000e+00   0.0000000e+00   0.0000000e+00   0.0000000e+00   0.0000000e+00   0.0000000e+00   0.0000000e+00   2.5500000e+02   2.5500000e+02   2.5500000e+02   2.5500000e+02   2.5500000e+02   2.5500000e+02   2.5500000e+02   2.5500000e+02   2.5500000e+02   2.5500000e+02   2.5500000e+02   2.5500000e+02   2.5500000e+02   2.5500000e+02   2.5500000e+02   0.0000000e+00   0.0000000e+00   0.0000000e+00   0.0000000e+00   0.0000000e+00   0.0000000e+00   0.0000000e+00   2.5500000e+02   2.5500000e+02   2.5500000e+02   2.5500000e+02   2.5500000e+02   2.5500000e+02   2.5500000e+02   2.5500000e+02   2.5500000e+02   2.5500000e+02   2.5500000e+02   2.5500000e+02   2.5500000e+02   2.5500000e+02   0.0000000e+00   0.0000000e+00   0.0000000e+00   0.0000000e+00   0.0000000e+00   0.0000000e+00   0.0000000e+00   0.0000000e+00   0.0000000e+00   0.0000000e+00   2.5500000e+02   2.5500000e+02   2.5500000e+02   0.0000000e+00
   0.0000000e+00   2.5500000e+02   2.5500000e+02   2.5500000e+02   2.5500000e+02   2.5500000e+02   2.5500000e+02   2.5500000e+02   2.5500000e+02   2.5500000e+02   2.5500000e+02   2.5500000e+02   2.5500000e+02   2.5500000e+02   2.5500000e+02   2.5500000e+02   2.5500000e+02   2.5500000e+02   2.5500000e+02   2.5500000e+02   2.5500000e+02   2.5500000e+02   2.5500000e+02   2.5500000e+02   2.5500000e+02   2.5500000e+02   2.5500000e+02   2.5500000e+02   2.5500000e+02   2.5500000e+02   2.5500000e+02   2.5500000e+02   2.5500000e+02   2.5500000e+02   2.5500000e+02   2.5500000e+02   2.5500000e+02   2.5500000e+02   2.5500000e+02   2.5500000e+02   2.5500000e+02   2.5500000e+02   2.5500000e+02   2.5500000e+02   2.5500000e+02   2.5500000e+02   2.5500000e+02   2.5500000e+02   2.5500000e+02   2.5500000e+02   2.5500000e+02   2.5500000e+02   2.5500000e+02   2.5500000e+02   2.5500000e+02   2.5500000e+02   2.5500000e+02   2.5500000e+02   2.5500000e+02   2.5500000e+02   2.5500000e+02   2.5500000e+02   2.5500000e+02   2.5500000e+02   2.5500000e+02   2.5500000e+02   0.0000000e+00   2.5500000e+02   2.5500000e+02   2.5500000e+02   0.0000000e+00   0.0000000e+00   2.5500000e+02   2.5500000e+02   2.5500000e+02   2.5500000e+02   2.5500000e+02   2.5500000e+02   2.5500000e+02   2.5500000e+02   2.5500000e+02   2.5500000e+02   2.5500000e+02   2.5500000e+02   2.5500000e+02   2.5500000e+02   2.5500000e+02   2.5500000e+02   2.5500000e+02   2.5500000e+02   2.5500000e+02   2.5500000e+02   2.5500000e+02   2.5500000e+02   2.5500000e+02   2.5500000e+02   2.5500000e+02   2.5500000e+02   2.5500000e+02   2.5500000e+02   2.5500000e+02   2.5500000e+02   2.5500000e+02   2.5500000e+02   2.5500000e+02   2.5500000e+02   2.5500000e+02   2.5500000e+02   2.5500000e+02   2.5500000e+02   2.5500000e+02   2.5500000e+02   2.5500000e+02   2.5500000e+02   2.5500000e+02   2.5500000e+02   2.5500000e+02   2.5500000e+02   2.5500000e+02   2.5500000e+02   2.5500000e+02   2.5500000e+02   2.5500000e+02   2.5500000e+02   2.5500000e+02   2.5500000e+02   2.5500000e+02   2.5500000e+02   2.5500000e+02   2.5500000e+02   2.5500000e+02   2.5500000e+02   2.5500000e+02   2.5500000e+02   2.5500000e+02   2.5500000e+02   2.5500000e+02   2.5500000e+02   2.5500000e+02   2.5500000e+02   2.5500000e+02   0.0000000e+00   0.0000000e+00   0.0000000e+00   0.0000000e+00   0.0000000e+00   0.0000000e+00   0.0000000e+00   0.0000000e+00   0.0000000e+00   2.5500000e+02   2.5500000e+02   2.5500000e+02   2.5500000e+02   2.5500000e+02   2.5500000e+02   2.5500000e+02   2.5500000e+02   2.5500000e+02   2.5500000e+02   2.5500000e+02   0.0000000e+00   0.0000000e+00   0.0000000e+00   0.0000000e+00   0.0000000e+00   0.0000000e+00   2.5500000e+02   2.5500000e+02   2.5500000e+02   2.5500000e+02   2.5500000e+02   2.5500000e+02   2.5500000e+02   2.5500000e+02   2.5500000e+02   2.5500000e+02   2.5500000e+02   2.5500000e+02   2.5500000e+02   0.0000000e+00   0.0000000e+00   0.0000000e+00   0.0000000e+00   2.5500000e+02   2.5500000e+02   2.5500000e+02   2.5500000e+02   2.5500000e+02   2.5500000e+02   2.5500000e+02   2.5500000e+02   2.5500000e+02   2.5500000e+02   2.5500000e+02   2.5500000e+02   2.5500000e+02   2.5500000e+02   2.5500000e+02   0.0000000e+00   0.0000000e+00   0.0000000e+00   0.0000000e+00   0.0000000e+00   0.0000000e+00   0.0000000e+00   2.5500000e+02   2.5500000e+02   2.5500000e+02   2.5500000e+02   2.5500000e+02   2.5500000e+02   2.5500000e+02   2.5500000e+02   2.5500000e+02   2.5500000e+02   2.5500000e+02   2.5500000e+02   2.5500000e+02   2.5500000e+02   2.5500000e+02   0.0000000e+00   0.0000000e+00   0.0000000e+00   0.0000000e+00   0.0000000e+00   0.0000000e+00   0.0000000e+00   0.0000000e+00   2.5500000e+02   2.5500000e+02   2.5500000e+02   2.5500000e+02   2.5500000e+02   2.5500000e+02   2.5500000e+02   2.5500000e+02   0.0000000e+00   0.0000000e+00   0.0000000e+00   0.0000000e+00   0.0000000e+00   0.0000000e+00   0.0000000e+00   0.0000000e+00   0.0000000e+00   0.0000000e+00   0.0000000e+00   2.5500000e+02   2.5500000e+02   2.5500000e+02   2.5500000e+02   2.5500000e+02   2.5500000e+02   2.5500000e+02   0.0000000e+00
   0.0000000e+00   2.5500000e+02   2.5500000e+02   2.5500000e+02   2.5500000e+02   2.5500000e+02   2.5500000e+02   2.5500000e+02   2.5500000e+02   2.5500000e+02   2.5500000e+02   2.5500000e+02   2.5500000e+02   2.5500000e+02   2.5500000e+02   2.5500000e+02   2.5500000e+02   2.5500000e+02   2.5500000e+02   2.5500000e+02   2.5500000e+02   2.5500000e+02   2.5500000e+02   2.5500000e+02   2.5500000e+02   2.5500000e+02   2.5500000e+02   2.5500000e+02   2.5500000e+02   2.5500000e+02   2.5500000e+02   2.5500000e+02   2.5500000e+02   2.5500000e+02   2.5500000e+02   2.5500000e+02   2.5500000e+02   2.5500000e+02   2.5500000e+02   2.5500000e+02   2.5500000e+02   2.5500000e+02   2.5500000e+02   2.5500000e+02   2.5500000e+02   2.5500000e+02   2.5500000e+02   2.5500000e+02   2.5500000e+02   2.5500000e+02   2.5500000e+02   2.5500000e+02   2.5500000e+02   2.5500000e+02   2.5500000e+02   2.5500000e+02   2.5500000e+02   2.5500000e+02   2.5500000e+02   2.5500000e+02   2.5500000e+02   2.5500000e+02   2.5500000e+02   2.5500000e+02   2.5500000e+02   2.5500000e+02   0.0000000e+00   2.5500000e+02   2.5500000e+02   2.5500000e+02   0.0000000e+00   0.0000000e+00   2.5500000e+02   2.5500000e+02   2.5500000e+02   2.5500000e+02   2.5500000e+02   2.5500000e+02   2.5500000e+02   2.5500000e+02   2.5500000e+02   2.5500000e+02   2.5500000e+02   2.5500000e+02   2.5500000e+02   2.5500000e+02   2.5500000e+02   2.5500000e+02   2.5500000e+02   2.5500000e+02   2.5500000e+02   2.5500000e+02   2.5500000e+02   2.5500000e+02   2.5500000e+02   2.5500000e+02   2.5500000e+02   2.5500000e+02   2.5500000e+02   2.5500000e+02   2.5500000e+02   2.5500000e+02   2.5500000e+02   2.5500000e+02   2.5500000e+02   2.5500000e+02   2.5500000e+02   2.5500000e+02   2.5500000e+02   2.5500000e+02   2.5500000e+02   2.5500000e+02   2.5500000e+02   2.5500000e+02   2.5500000e+02   2.5500000e+02   2.5500000e+02   2.5500000e+02   2.5500000e+02   2.5500000e+02   2.5500000e+02   2.5500000e+02   2.5500000e+02   2.5500000e+02   2.5500000e+02   2.5500000e+02   2.5500000e+02   2.5500000e+02   2.5500000e+02   2.5500000e+02   2.5500000e+02   2.5500000e+02   2.5500000e+02   2.5500000e+02   2.5500000e+02   2.5500000e+02   2.5500000e+02   2.5500000e+02   0.0000000e+00   0.0000000e+00   0.0000000e+00   0.0000000e+00   0.0000000e+00   0.0000000e+00   0.0000000e+00   0.0000000e+00   0.0000000e+00   2.5500000e+02   2.5500000e+02   2.5500000e+02   2.5500000e+02   2.5500000e+02   2.5500000e+02   2.5500000e+02   2.5500000e+02   2.5500000e+02   2.5500000e+02   2.5500000e+02   2.5500000e+02   0.0000000e+00   0.0000000e+00   0.0000000e+00   0.0000000e+00   0.0000000e+00   0.0000000e+00   2.5500000e+02   2.5500000e+02   2.5500000e+02   2.5500000e+02   2.5500000e+02   2.5500000e+02   2.5500000e+02   2.5500000e+02   2.5500000e+02   2.5500000e+02   2.5500000e+02   2.5500000e+02   2.5500000e+02   2.5500000e+02   2.5500000e+02   0.0000000e+00   0.0000000e+00   0.0000000e+00   0.0000000e+00   2.5500000e+02   2.5500000e+02   2.5500000e+02   2.5500000e+02   2.5500000e+02   2.5500000e+02   2.5500000e+02   2.5500000e+02   2.5500000e+02   2.5500000e+02   2.5500000e+02   2.5500000e+02   2.5500000e+02   2.5500000e+02   2.5500000e+02   0.0000000e+00   0.0000000e+00   0.0000000e+00   0.0000000e+00   0.0000000e+00   0.0000000e+00   0.0000000e+00   2.5500000e+02   2.5500000e+02   2.5500000e+02   2.5500000e+02   2.5500000e+02   2.5500000e+02   2.5500000e+02   2.5500000e+02   2.5500000e+02   2.5500000e+02   2.5500000e+02   2.5500000e+02   2.5500000e+02   2.5500000e+02   2.5500000e+02   0.0000000e+00   0.0000000e+00   0.0000000e+00   0.0000000e+00   0.0000000e+00   0.0000000e+00   0.0000000e+00   0.0000000e+00   0.0000000e+00   0.0000000e+00   0.0000000e+00   0.0000000e+00   0.0000000e+00   0.0000000e+00   0.0000000e+00   0.0000000e+00   0.0000000e+00   0.0000000e+00   0.0000000e+00   0.0000000e+00   0.0000000e+00   0.0000000e+00   0.0000000e+00   0.0000000e+00   2.5500000e+02   2.5500000e+02   2.5500000e+02   2.5500000e+02   2.5500000e+02   2.5500000e+02   2.5500000e+02   2.5500000e+02   2.5500000e+02   2.5500000e+02   0.0000000e+00
   0.0000000e+00   2.5500000e+02   2.5500000e+02   2.5500000e+02   2.5500000e+02   2.5500000e+02   2.5500000e+02   2.5500000e+02   2.5500000e+02   2.5500000e+02   2.5500000e+02   2.5500000e+02   2.5500000e+02   2.5500000e+02   2.5500000e+02   2.5500000e+02   2.5500000e+02   2.5500000e+02   2.5500000e+02   2.5500000e+02   2.5500000e+02   2.5500000e+02   2.5500000e+02   2.5500000e+02   2.5500000e+02   2.5500000e+02   2.5500000e+02   2.5500000e+02   2.5500000e+02   2.5500000e+02   2.5500000e+02   2.5500000e+02   2.5500000e+02   2.5500000e+02   2.5500000e+02   2.5500000e+02   2.5500000e+02   2.5500000e+02   2.5500000e+02   2.5500000e+02   2.5500000e+02   2.5500000e+02   2.5500000e+02   2.5500000e+02   2.5500000e+02   2.5500000e+02   2.5500000e+02   2.5500000e+02   2.5500000e+02   2.5500000e+02   2.5500000e+02   2.5500000e+02   2.5500000e+02   2.5500000e+02   2.5500000e+02   2.5500000e+02   2.5500000e+02   2.5500000e+02   2.5500000e+02   2.5500000e+02   2.5500000e+02   2.5500000e+02   2.5500000e+02   2.5500000e+02   2.5500000e+02   2.5500000e+02   0.0000000e+00   0.0000000e+00   2.5500000e+02   2.5500000e+02   0.0000000e+00   0.0000000e+00   0.0000000e+00   2.5500000e+02   2.5500000e+02   2.5500000e+02   2.5500000e+02   2.5500000e+02   2.5500000e+02   2.5500000e+02   2.5500000e+02   2.5500000e+02   2.5500000e+02   2.5500000e+02   2.5500000e+02   2.5500000e+02   2.5500000e+02   2.5500000e+02   2.5500000e+02   2.5500000e+02   2.5500000e+02   2.5500000e+02   2.5500000e+02   2.5500000e+02   2.5500000e+02   2.5500000e+02   2.5500000e+02   2.5500000e+02   2.5500000e+02   2.5500000e+02   2.5500000e+02   2.5500000e+02   2.5500000e+02   2.5500000e+02   2.5500000e+02   2.5500000e+02   2.5500000e+02   2.5500000e+02   2.5500000e+02   2.5500000e+02   2.5500000e+02   2.5500000e+02   2.5500000e+02   2.5500000e+02   2.5500000e+02   2.5500000e+02   2.5500000e+02   2.5500000e+02   2.5500000e+02   2.5500000e+02   2.5500000e+02   2.5500000e+02   2.5500000e+02   2.5500000e+02   2.5500000e+02   2.5500000e+02   2.5500000e+02   2.5500000e+02   2.5500000e+02   2.5500000e+02   2.5500000e+02   2.5500000e+02   2.5500000e+02   2.5500000e+02   2.5500000e+02   0.0000000e+00   0.0000000e+00   0.0000000e+00   0.0000000e+00   0.0000000e+00   0.0000000e+00   0.0000000e+00   0.0000000e+00   0.0000000e+00   0.0000000e+00   2.5500000e+02   2.5500000e+02   2.5500000e+02   2.5500000e+02   2.5500000e+02   2.5500000e+02   0.0000000e+00   0.0000000e+00   0.0000000e+00   0.0000000e+00   0.0000000e+00   0.0000000e+00   0.0000000e+00   2.5500000e+02   0.0000000e+00   0.0000000e+00   0.0000000e+00   0.0000000e+00   0.0000000e+00   2.5500000e+02   2.5500000e+02   2.5500000e+02   2.5500000e+02   2.5500000e+02   2.5500000e+02   2.5500000e+02   2.5500000e+02   2.5500000e+02   2.5500000e+02   2.5500000e+02   2.5500000e+02   2.5500000e+02   2.5500000e+02   2.5500000e+02   2.5500000e+02   0.0000000e+00   0.0000000e+00   0.0000000e+00   0.0000000e+00   2.5500000e+02   2.5500000e+02   2.5500000e+02   2.5500000e+02   2.5500000e+02   2.5500000e+02   2.5500000e+02   2.5500000e+02   2.5500000e+02   2.5500000e+02   2.5500000e+02   2.5500000e+02   2.5500000e+02   2.5500000e+02   2.5500000e+02   0.0000000e+00   0.0000000e+00   0.0000000e+00   0.0000000e+00   0.0000000e+00   0.0000000e+00   0.0000000e+00   2.5500000e+02   2.5500000e+02   2.5500000e+02   2.5500000e+02   2.5500000e+02   2.5500000e+02   2.5500000e+02   2.5500000e+02   2.5500000e+02   2.5500000e+02   2.5500000e+02   2.5500000e+02   2.5500000e+02   2.5500000e+02   2.5500000e+02   0.0000000e+00   0.0000000e+00   0.0000000e+00   0.0000000e+00   0.0000000e+00   0.0000000e+00   0.0000000e+00   0.0000000e+00   0.0000000e+00   0.0000000e+00   0.0000000e+00   0.0000000e+00   0.0000000e+00   0.0000000e+00   0.0000000e+00   0.0000000e+00   0.0000000e+00   0.0000000e+00   0.0000000e+00   0.0000000e+00   2.5500000e+02   2.5500000e+02   2.5500000e+02   2.5500000e+02   2.5500000e+02   2.5500000e+02   2.5500000e+02   2.5500000e+02   2.5500000e+02   2.5500000e+02   2.5500000e+02   2.5500000e+02   2.5500000e+02   2.5500000e+02   0.0000000e+00
   0.0000000e+00   2.5500000e+02   2.5500000e+02   2.5500000e+02   2.5500000e+02   2.5500000e+02   2.5500000e+02   2.5500000e+02   2.5500000e+02   2.5500000e+02   2.5500000e+02   2.5500000e+02   2.5500000e+02   2.5500000e+02   2.5500000e+02   2.5500000e+02   2.5500000e+02   2.5500000e+02   2.5500000e+02   2.5500000e+02   2.5500000e+02   2.5500000e+02   2.5500000e+02   2.5500000e+02   2.5500000e+02   2.5500000e+02   2.5500000e+02   2.5500000e+02   2.5500000e+02   2.5500000e+02   2.5500000e+02   2.5500000e+02   2.5500000e+02   2.5500000e+02   2.5500000e+02   2.5500000e+02   2.5500000e+02   2.5500000e+02   2.5500000e+02   2.5500000e+02   2.5500000e+02   2.5500000e+02   2.5500000e+02   2.5500000e+02   2.5500000e+02   2.5500000e+02   2.5500000e+02   2.5500000e+02   2.5500000e+02   2.5500000e+02   2.5500000e+02   2.5500000e+02   2.5500000e+02   2.5500000e+02   2.5500000e+02   2.5500000e+02   2.5500000e+02   2.5500000e+02   2.5500000e+02   2.5500000e+02   2.5500000e+02   2.5500000e+02   2.5500000e+02   2.5500000e+02   2.5500000e+02   2.5500000e+02   0.0000000e+00   0.0000000e+00   2.5500000e+02   2.5500000e+02   0.0000000e+00   0.0000000e+00   0.0000000e+00   2.5500000e+02   2.5500000e+02   2.5500000e+02   2.5500000e+02   2.5500000e+02   2.5500000e+02   2.5500000e+02   2.5500000e+02   2.5500000e+02   2.5500000e+02   2.5500000e+02   2.5500000e+02   2.5500000e+02   2.5500000e+02   2.5500000e+02   2.5500000e+02   2.5500000e+02   2.5500000e+02   2.5500000e+02   2.5500000e+02   2.5500000e+02   2.5500000e+02   2.5500000e+02   2.5500000e+02   2.5500000e+02   2.5500000e+02   2.5500000e+02   2.5500000e+02   2.5500000e+02   2.5500000e+02   2.5500000e+02   2.5500000e+02   2.5500000e+02   2.5500000e+02   2.5500000e+02   2.5500000e+02   2.5500000e+02   2.5500000e+02   2.5500000e+02   2.5500000e+02   2.5500000e+02   2.5500000e+02   2.5500000e+02   2.5500000e+02   2.5500000e+02   2.5500000e+02   2.5500000e+02   2.5500000e+02   2.5500000e+02   2.5500000e+02   2.5500000e+02   2.5500000e+02   2.5500000e+02   2.5500000e+02   2.5500000e+02   2.5500000e+02   2.5500000e+02   2.5500000e+02   2.5500000e+02   0.0000000e+00   0.0000000e+00   0.0000000e+00   0.0000000e+00   0.0000000e+00   0.0000000e+00   0.0000000e+00   0.0000000e+00   0.0000000e+00   0.0000000e+00   2.5500000e+02   2.5500000e+02   2.5500000e+02   2.5500000e+02   2.5500000e+02   2.5500000e+02   2.5500000e+02   0.0000000e+00   0.0000000e+00   0.0000000e+00   2.5500000e+02   2.5500000e+02   2.5500000e+02   2.5500000e+02   2.5500000e+02   0.0000000e+00   0.0000000e+00   0.0000000e+00   0.0000000e+00   0.0000000e+00   0.0000000e+00   2.5500000e+02   2.5500000e+02   2.5500000e+02   2.5500000e+02   2.5500000e+02   2.5500000e+02   2.5500000e+02   2.5500000e+02   2.5500000e+02   2.5500000e+02   2.5500000e+02   2.5500000e+02   2.5500000e+02   2.5500000e+02   2.5500000e+02   2.5500000e+02   2.5500000e+02   0.0000000e+00   0.0000000e+00   0.0000000e+00   0.0000000e+00   2.5500000e+02   2.5500000e+02   2.5500000e+02   2.5500000e+02   2.5500000e+02   2.5500000e+02   2.5500000e+02   2.5500000e+02   2.5500000e+02   2.5500000e+02   2.5500000e+02   2.5500000e+02   2.5500000e+02   2.5500000e+02   2.5500000e+02   0.0000000e+00   0.0000000e+00   0.0000000e+00   0.0000000e+00   0.0000000e+00   0.0000000e+00   0.0000000e+00   0.0000000e+00   2.5500000e+02   2.5500000e+02   2.5500000e+02   2.5500000e+02   2.5500000e+02   2.5500000e+02   2.5500000e+02   2.5500000e+02   2.5500000e+02   2.5500000e+02   2.5500000e+02   2.5500000e+02   2.5500000e+02   0.0000000e+00   0.0000000e+00   0.0000000e+00   0.0000000e+00   0.0000000e+00   0.0000000e+00   0.0000000e+00   0.0000000e+00   0.0000000e+00   0.0000000e+00   0.0000000e+00   0.0000000e+00   0.0000000e+00   0.0000000e+00   0.0000000e+00   0.0000000e+00   0.0000000e+00   2.5500000e+02   2.5500000e+02   2.5500000e+02   2.5500000e+02   2.5500000e+02   2.5500000e+02   2.5500000e+02   2.5500000e+02   2.5500000e+02   2.5500000e+02   2.5500000e+02   2.5500000e+02   2.5500000e+02   2.5500000e+02   2.5500000e+02   2.5500000e+02   2.5500000e+02   2.5500000e+02   0.0000000e+00
   0.0000000e+00   0.0000000e+00   0.0000000e+00   0.0000000e+00   0.0000000e+00   2.5500000e+02   2.5500000e+02   2.5500000e+02   2.5500000e+02   2.5500000e+02   2.5500000e+02   2.5500000e+02   2.5500000e+02   2.5500000e+02   2.5500000e+02   2.5500000e+02   2.5500000e+02   2.5500000e+02   2.5500000e+02   2.5500000e+02   2.5500000e+02   2.5500000e+02   2.5500000e+02   2.5500000e+02   2.5500000e+02   2.5500000e+02   2.5500000e+02   2.5500000e+02   2.5500000e+02   2.5500000e+02   2.5500000e+02   2.5500000e+02   2.5500000e+02   2.5500000e+02   2.5500000e+02   2.5500000e+02   2.5500000e+02   2.5500000e+02   2.5500000e+02   2.5500000e+02   2.5500000e+02   2.5500000e+02   2.5500000e+02   2.5500000e+02   2.5500000e+02   2.5500000e+02   2.5500000e+02   2.5500000e+02   2.5500000e+02   2.5500000e+02   2.5500000e+02   2.5500000e+02   2.5500000e+02   2.5500000e+02   2.5500000e+02   2.5500000e+02   2.5500000e+02   2.5500000e+02   2.5500000e+02   2.5500000e+02   2.5500000e+02   2.5500000e+02   2.5500000e+02   2.5500000e+02   2.5500000e+02   2.5500000e+02   0.0000000e+00   0.0000000e+00   2.5500000e+02   2.5500000e+02   0.0000000e+00   0.0000000e+00   0.0000000e+00   2.5500000e+02   2.5500000e+02   2.5500000e+02   2.5500000e+02   2.5500000e+02   2.5500000e+02   2.5500000e+02   2.5500000e+02   2.5500000e+02   2.5500000e+02   2.5500000e+02   2.5500000e+02   2.5500000e+02   2.5500000e+02   2.5500000e+02   2.5500000e+02   2.5500000e+02   2.5500000e+02   2.5500000e+02   2.5500000e+02   2.5500000e+02   2.5500000e+02   2.5500000e+02   2.5500000e+02   2.5500000e+02   2.5500000e+02   2.5500000e+02   2.5500000e+02   2.5500000e+02   2.5500000e+02   2.5500000e+02   2.5500000e+02   2.5500000e+02   2.5500000e+02   2.5500000e+02   2.5500000e+02   2.5500000e+02   2.5500000e+02   2.5500000e+02   2.5500000e+02   2.5500000e+02   2.5500000e+02   2.5500000e+02   2.5500000e+02   2.5500000e+02   2.5500000e+02   2.5500000e+02   2.5500000e+02   2.5500000e+02   2.5500000e+02   2.5500000e+02   2.5500000e+02   2.5500000e+02   2.5500000e+02   2.5500000e+02   2.5500000e+02   0.0000000e+00   0.0000000e+00   0.0000000e+00   0.0000000e+00   0.0000000e+00   0.0000000e+00   0.0000000e+00   0.0000000e+00   0.0000000e+00   0.0000000e+00   2.5500000e+02   2.5500000e+02   2.5500000e+02   2.5500000e+02   2.5500000e+02   2.5500000e+02   2.5500000e+02   0.0000000e+00   0.0000000e+00   0.0000000e+00   0.0000000e+00   0.0000000e+00   0.0000000e+00   2.5500000e+02   2.5500000e+02   2.5500000e+02   2.5500000e+02   2.5500000e+02   0.0000000e+00   0.0000000e+00   0.0000000e+00   0.0000000e+00   0.0000000e+00   2.5500000e+02   2.5500000e+02   2.5500000e+02   2.5500000e+02   2.5500000e+02   2.5500000e+02   2.5500000e+02   2.5500000e+02   2.5500000e+02   2.5500000e+02   2.5500000e+02   2.5500000e+02   2.5500000e+02   2.5500000e+02   2.5500000e+02   2.5500000e+02   2.5500000e+02   2.5500000e+02   0.0000000e+00   0.0000000e+00   0.0000000e+00   0.0000000e+00   2.5500000e+02   2.5500000e+02   2.5500000e+02   2.5500000e+02   2.5500000e+02   2.5500000e+02   2.5500000e+02   2.5500000e+02   2.5500000e+02   2.5500000e+02   2.5500000e+02   2.5500000e+02   2.5500000e+02   2.5500000e+02   2.5500000e+02   0.0000000e+00   0.0000000e+00   0.0000000e+00   0.0000000e+00   0.0000000e+00   0.0000000e+00   0.0000000e+00   0.0000000e+00   2.5500000e+02   2.5500000e+02   2.5500000e+02   2.5500000e+02   2.5500000e+02   2.5500000e+02   2.5500000e+02   2.5500000e+02   2.5500000e+02   2.5500000e+02   0.0000000e+00   0.0000000e+00   0.0000000e+00   0.0000000e+00   0.0000000e+00   0.0000000e+00   0.0000000e+00   2.5500000e+02   2.5500000e+02   0.0000000e+00   0.0000000e+00   0.0000000e+00   0.0000000e+00   0.0000000e+00   0.0000000e+00   0.0000000e+00   2.5500000e+02   2.5500000e+02   2.5500000e+02   2.5500000e+02   2.5500000e+02   2.5500000e+02   2.5500000e+02   2.5500000e+02   2.5500000e+02   2.5500000e+02   2.5500000e+02   2.5500000e+02   2.5500000e+02   2.5500000e+02   0.0000000e+00   0.0000000e+00   0.0000000e+00   0.0000000e+00   0.0000000e+00   0.0000000e+00   0.0000000e+00   0.0000000e+00   0.0000000e+00
   0.0000000e+00   2.5500000e+02   2.5500000e+02   0.0000000e+00   0.0000000e+00   0.0000000e+00   0.0000000e+00   2.5500000e+02   2.5500000e+02   2.5500000e+02   2.5500000e+02   2.5500000e+02   2.5500000e+02   2.5500000e+02   2.5500000e+02   2.5500000e+02   2.5500000e+02   2.5500000e+02   2.5500000e+02   2.5500000e+02   2.5500000e+02   2.5500000e+02   2.5500000e+02   2.5500000e+02   2.5500000e+02   2.5500000e+02   2.5500000e+02   2.5500000e+02   2.5500000e+02   2.5500000e+02   2.5500000e+02   2.5500000e+02   2.5500000e+02   2.5500000e+02   2.5500000e+02   2.5500000e+02   2.5500000e+02   2.5500000e+02   2.5500000e+02   2.5500000e+02   2.5500000e+02   2.5500000e+02   2.5500000e+02   2.5500000e+02   2.5500000e+02   2.5500000e+02   2.5500000e+02   2.5500000e+02   2.5500000e+02   2.5500000e+02   2.5500000e+02   2.5500000e+02   2.5500000e+02   2.5500000e+02   2.5500000e+02   2.5500000e+02   2.5500000e+02   2.5500000e+02   2.5500000e+02   2.5500000e+02   2.5500000e+02   2.5500000e+02   2.5500000e+02   2.5500000e+02   2.5500000e+02   2.5500000e+02   0.0000000e+00   0.0000000e+00   2.5500000e+02   2.5500000e+02   0.0000000e+00   0.0000000e+00   0.0000000e+00   2.5500000e+02   2.5500000e+02   2.5500000e+02   2.5500000e+02   2.5500000e+02   2.5500000e+02   2.5500000e+02   2.5500000e+02   2.5500000e+02   2.5500000e+02   2.5500000e+02   2.5500000e+02   2.5500000e+02   2.5500000e+02   2.5500000e+02   2.5500000e+02   2.5500000e+02   2.5500000e+02   2.5500000e+02   2.5500000e+02   2.5500000e+02   2.5500000e+02   2.5500000e+02   2.5500000e+02   2.5500000e+02   2.5500000e+02   2.5500000e+02   2.5500000e+02   2.5500000e+02   2.5500000e+02   2.5500000e+02   2.5500000e+02   2.5500000e+02   2.5500000e+02   2.5500000e+02   2.5500000e+02   2.5500000e+02   2.5500000e+02   2.5500000e+02   2.5500000e+02   2.5500000e+02   2.5500000e+02   2.5500000e+02   2.5500000e+02   2.5500000e+02   2.5500000e+02   2.5500000e+02   2.5500000e+02   2.5500000e+02   2.5500000e+02   0.0000000e+00   0.0000000e+00   0.0000000e+00   0.0000000e+00   0.0000000e+00   0.0000000e+00   0.0000000e+00   0.0000000e+00   0.0000000e+00   0.0000000e+00   0.0000000e+00   0.0000000e+00   0.0000000e+00   0.0000000e+00   2.5500000e+02   2.5500000e+02   2.5500000e+02   2.5500000e+02   2.5500000e+02   2.5500000e+02   0.0000000e+00   0.0000000e+00   0.0000000e+00   0.0000000e+00   2.5500000e+02   2.5500000e+02   2.5500000e+02   2.5500000e+02   2.5500000e+02   2.5500000e+02   2.5500000e+02   2.5500000e+02   2.5500000e+02   2.5500000e+02   0.0000000e+00   0.0000000e+00   0.0000000e+00   0.0000000e+00   0.0000000e+00   2.5500000e+02   2.5500000e+02   2.5500000e+02   2.5500000e+02   2.5500000e+02   2.5500000e+02   2.5500000e+02   2.5500000e+02   2.5500000e+02   2.5500000e+02   2.5500000e+02   2.5500000e+02   2.5500000e+02   2.5500000e+02   2.5500000e+02   2.5500000e+02   2.5500000e+02   2.5500000e+02   0.0000000e+00   0.0000000e+00   0.0000000e+00   0.0000000e+00   2.5500000e+02   2.5500000e+02   2.5500000e+02   2.5500000e+02   2.5500000e+02   2.5500000e+02   2.5500000e+02   2.5500000e+02   2.5500000e+02   2.5500000e+02   2.5500000e+02   2.5500000e+02   2.5500000e+02   2.5500000e+02   2.5500000e+02   0.0000000e+00   0.0000000e+00   0.0000000e+00   0.0000000e+00   0.0000000e+00   0.0000000e+00   0.0000000e+00   0.0000000e+00   2.5500000e+02   2.5500000e+02   2.5500000e+02   2.5500000e+02   2.5500000e+02   2.5500000e+02   0.0000000e+00   0.0000000e+00   0.0000000e+00   0.0000000e+00   0.0000000e+00   0.0000000e+00   0.0000000e+00   0.0000000e+00   0.0000000e+00   0.0000000e+00   2.5500000e+02   2.5500000e+02   2.5500000e+02   2.5500000e+02   2.5500000e+02   2.5500000e+02   2.5500000e+02   2.5500000e+02   2.5500000e+02   2.5500000e+02   2.5500000e+02   2.5500000e+02   2.5500000e+02   2.5500000e+02   2.5500000e+02   2.5500000e+02   2.5500000e+02   2.5500000e+02   0.0000000e+00   0.0000000e+00   0.0000000e+00   0.0000000e+00   0.0000000e+00   0.0000000e+00   0.0000000e+00   0.0000000e+00   0.0000000e+00   0.0000000e+00   0.0000000e+00   0.0000000e+00   2.5500000e+02   2.5500000e+02   0.0000000e+00
   0.0000000e+00   2.5500000e+02   2.5500000e+02   2.5500000e+02   2.5500000e+02   0.0000000e+00   0.0000000e+00   0.0000000e+00   0.0000000e+00   0.0000000e+00   2.5500000e+02   2.5500000e+02   2.5500000e+02   2.5500000e+02   2.5500000e+02   2.5500000e+02   2.5500000e+02   2.5500000e+02   2.5500000e+02   2.5500000e+02   2.5500000e+02   2.5500000e+02   2.5500000e+02   2.5500000e+02   2.5500000e+02   2.5500000e+02   2.5500000e+02   2.5500000e+02   2.5500000e+02   2.5500000e+02   2.5500000e+02   2.5500000e+02   2.5500000e+02   2.5500000e+02   2.5500000e+02   2.5500000e+02   2.5500000e+02   2.5500000e+02   2.5500000e+02   2.5500000e+02   2.5500000e+02   2.5500000e+02   2.5500000e+02   2.5500000e+02   2.5500000e+02   2.5500000e+02   2.5500000e+02   2.5500000e+02   2.5500000e+02   2.5500000e+02   2.5500000e+02   2.5500000e+02   2.5500000e+02   2.5500000e+02   2.5500000e+02   2.5500000e+02   2.5500000e+02   2.5500000e+02   2.5500000e+02   2.5500000e+02   2.5500000e+02   2.5500000e+02   2.5500000e+02   2.5500000e+02   2.5500000e+02   2.5500000e+02   0.0000000e+00   0.0000000e+00   2.5500000e+02   2.5500000e+02   0.0000000e+00   0.0000000e+00   0.0000000e+00   2.5500000e+02   2.5500000e+02   2.5500000e+02   2.5500000e+02   2.5500000e+02   2.5500000e+02   2.5500000e+02   2.5500000e+02   2.5500000e+02   2.5500000e+02   2.5500000e+02   2.5500000e+02   2.5500000e+02   2.5500000e+02   2.5500000e+02   2.5500000e+02   2.5500000e+02   2.5500000e+02   2.5500000e+02   2.5500000e+02   2.5500000e+02   2.5500000e+02   2.5500000e+02   2.5500000e+02   2.5500000e+02   2.5500000e+02   2.5500000e+02   2.5500000e+02   2.5500000e+02   2.5500000e+02   2.5500000e+02   2.5500000e+02   2.5500000e+02   2.5500000e+02   2.5500000e+02   2.5500000e+02   2.5500000e+02   2.5500000e+02   2.5500000e+02   2.5500000e+02   2.5500000e+02   2.5500000e+02   2.5500000e+02   2.5500000e+02   2.5500000e+02   2.5500000e+02   2.5500000e+02   0.0000000e+00   0.0000000e+00   0.0000000e+00   0.0000000e+00   0.0000000e+00   0.0000000e+00   0.0000000e+00   0.0000000e+00   0.0000000e+00   0.0000000e+00   0.0000000e+00   0.0000000e+00   0.0000000e+00   0.0000000e+00   2.5500000e+02   2.5500000e+02   2.5500000e+02   2.5500000e+02   2.5500000e+02   2.5500000e+02   2.5500000e+02   0.0000000e+00   0.0000000e+00   0.0000000e+00   2.5500000e+02   2.5500000e+02   2.5500000e+02   2.5500000e+02   0.0000000e+00   0.0000000e+00   0.0000000e+00   0.0000000e+00   0.0000000e+00   0.0000000e+00   0.0000000e+00   0.0000000e+00   0.0000000e+00   0.0000000e+00   2.5500000e+02   0.0000000e+00   0.0000000e+00   0.0000000e+00   2.5500000e+02   2.5500000e+02   2.5500000e+02   2.5500000e+02   2.5500000e+02   2.5500000e+02   2.5500000e+02   2.5500000e+02   2.5500000e+02   2.5500000e+02   2.5500000e+02   2.5500000e+02   2.5500000e+02   2.5500000e+02   2.5500000e+02   2.5500000e+02   2.5500000e+02   2.5500000e+02   0.0000000e+00   0.0000000e+00   0.0000000e+00   0.0000000e+00   0.0000000e+00   0.0000000e+00   0.0000000e+00   0.0000000e+00   0.0000000e+00   2.5500000e+02   2.5500000e+02   2.5500000e+02   2.5500000e+02   2.5500000e+02   2.5500000e+02   2.5500000e+02   2.5500000e+02   2.5500000e+02   2.5500000e+02   0.0000000e+00   0.0000000e+00   0.0000000e+00   0.0000000e+00   0.0000000e+00   0.0000000e+00   0.0000000e+00   0.0000000e+00   0.0000000e+00   0.0000000e+00   0.0000000e+00   0.0000000e+00   0.0000000e+00   0.0000000e+00   0.0000000e+00   0.0000000e+00   0.0000000e+00   0.0000000e+00   0.0000000e+00   0.0000000e+00   0.0000000e+00   0.0000000e+00   2.5500000e+02   2.5500000e+02   2.5500000e+02   2.5500000e+02   2.5500000e+02   2.5500000e+02   2.5500000e+02   2.5500000e+02   2.5500000e+02   2.5500000e+02   2.5500000e+02   2.5500000e+02   2.5500000e+02   2.5500000e+02   2.5500000e+02   0.0000000e+00   0.0000000e+00   0.0000000e+00   0.0000000e+00   0.0000000e+00   0.0000000e+00   0.0000000e+00   0.0000000e+00   0.0000000e+00   0.0000000e+00   0.0000000e+00   0.0000000e+00   0.0000000e+00   0.0000000e+00   2.5500000e+02   2.5500000e+02   2.5500000e+02   2.5500000e+02   2.5500000e+02   0.0000000e+00
   0.0000000e+00   2.5500000e+02   2.5500000e+02   2.5500000e+02   2.5500000e+02   2.5500000e+02   0.0000000e+00   0.0000000e+00   0.0000000e+00   0.0000000e+00   0.0000000e+00   0.0000000e+00   2.5500000e+02   2.5500000e+02   2.5500000e+02   2.5500000e+02   2.5500000e+02   2.5500000e+02   2.5500000e+02   2.5500000e+02   2.5500000e+02   2.5500000e+02   2.5500000e+02   2.5500000e+02   2.5500000e+02   2.5500000e+02   2.5500000e+02   2.5500000e+02   2.5500000e+02   2.5500000e+02   2.5500000e+02   2.5500000e+02   2.5500000e+02   2.5500000e+02   2.5500000e+02   2.5500000e+02   2.5500000e+02   2.5500000e+02   2.5500000e+02   2.5500000e+02   2.5500000e+02   2.5500000e+02   2.5500000e+02   2.5500000e+02   2.5500000e+02   2.5500000e+02   2.5500000e+02   2.5500000e+02   2.5500000e+02   2.5500000e+02   2.5500000e+02   2.5500000e+02   2.5500000e+02   2.5500000e+02   2.5500000e+02   2.5500000e+02   2.5500000e+02   2.5500000e+02   2.5500000e+02   2.5500000e+02   2.5500000e+02   2.5500000e+02   2.5500000e+02   2.5500000e+02   2.5500000e+02   2.5500000e+02   0.0000000e+00   0.0000000e+00   0.0000000e+00   2.5500000e+02   0.0000000e+00   0.0000000e+00   0.0000000e+00   2.5500000e+02   2.5500000e+02   2.5500000e+02   2.5500000e+02   2.5500000e+02   2.5500000e+02   2.5500000e+02   2.5500000e+02   2.5500000e+02   2.5500000e+02   2.5500000e+02   2.5500000e+02   2.5500000e+02   2.5500000e+02   2.5500000e+02   2.5500000e+02   2.5500000e+02   2.5500000e+02   2.5500000e+02   2.5500000e+02   2.5500000e+02   2.5500000e+02   2.5500000e+02   2.5500000e+02   2.5500000e+02   2.5500000e+02   2.5500000e+02   2.5500000e+02   2.5500000e+02   2.5500000e+02   2.5500000e+02   2.5500000e+02   2.5500000e+02   2.5500000e+02   2.5500000e+02   2.5500000e+02   2.5500000e+02   2.5500000e+02   2.5500000e+02   2.5500000e+02   2.5500000e+02   2.5500000e+02   2.5500000e+02   2.5500000e+02   2.5500000e+02   0.0000000e+00   0.0000000e+00   0.0000000e+00   0.0000000e+00   0.0000000e+00   0.0000000e+00   0.0000000e+00   0.0000000e+00   0.0000000e+00   0.0000000e+00   0.0000000e+00   0.0000000e+00   0.0000000e+00   2.5500000e+02   2.5500000e+02   2.5500000e+02   2.5500000e+02   2.5500000e+02   2.5500000e+02   2.5500000e+02   0.0000000e+00   0.0000000e+00   0.0000000e+00   0.0000000e+00   0.0000000e+00   2.5500000e+02   2.5500000e+02   0.0000000e+00   0.0000000e+00   0.0000000e+00   0.0000000e+00   0.0000000e+00   0.0000000e+00   0.0000000e+00   0.0000000e+00   0.0000000e+00   0.0000000e+00   0.0000000e+00   2.5500000e+02   2.5500000e+02   2.5500000e+02   0.0000000e+00   0.0000000e+00   0.0000000e+00   2.5500000e+02   2.5500000e+02   2.5500000e+02   2.5500000e+02   2.5500000e+02   2.5500000e+02   2.5500000e+02   2.5500000e+02   2.5500000e+02   2.5500000e+02   2.5500000e+02   2.5500000e+02   2.5500000e+02   2.5500000e+02   2.5500000e+02   2.5500000e+02   2.5500000e+02   2.5500000e+02   0.0000000e+00   0.0000000e+00   0.0000000e+00   0.0000000e+00   0.0000000e+00   0.0000000e+00   0.0000000e+00   0.0000000e+00   0.0000000e+00   0.0000000e+00   0.0000000e+00   0.0000000e+00   0.0000000e+00   0.0000000e+00   0.0000000e+00   0.0000000e+00   0.0000000e+00   0.0000000e+00   0.0000000e+00   0.0000000e+00   0.0000000e+00   0.0000000e+00   0.0000000e+00   0.0000000e+00   0.0000000e+00   0.0000000e+00   0.0000000e+00   0.0000000e+00   0.0000000e+00   0.0000000e+00   0.0000000e+00   0.0000000e+00   0.0000000e+00   0.0000000e+00   0.0000000e+00   0.0000000e+00   0.0000000e+00   0.0000000e+00   2.5500000e+02   2.5500000e+02   2.5500000e+02   2.5500000e+02   2.5500000e+02   2.5500000e+02   2.5500000e+02   2.5500000e+02   2.5500000e+02   2.5500000e+02   2.5500000e+02   2.5500000e+02   2.5500000e+02   0.0000000e+00   0.0000000e+00   0.0000000e+00   0.0000000e+00   0.0000000e+00   0.0000000e+00   0.0000000e+00   0.0000000e+00   0.0000000e+00   0.0000000e+00   0.0000000e+00   0.0000000e+00   0.0000000e+00   0.0000000e+00   0.0000000e+00   2.5500000e+02   2.5500000e+02   2.5500000e+02   2.5500000e+02   2.5500000e+02   2.5500000e+02   2.5500000e+02   2.5500000e+02   2.5500000e+02   0.0000000e+00
   0.0000000e+00   2.5500000e+02   2.5500000e+02   2.5500000e+02   2.5500000e+02   2.5500000e+02   2.5500000e+02   2.5500000e+02   0.0000000e+00   0.0000000e+00   0.0000000e+00   0.0000000e+00   0.0000000e+00   0.0000000e+00   0.0000000e+00   2.5500000e+02   2.5500000e+02   2.5500000e+02   2.5500000e+02   2.5500000e+02   2.5500000e+02   2.5500000e+02   2.5500000e+02   2.5500000e+02   2.5500000e+02   2.5500000e+02   2.5500000e+02   2.5500000e+02   2.5500000e+02   2.5500000e+02   2.5500000e+02   2.5500000e+02   2.5500000e+02   2.5500000e+02   2.5500000e+02   2.5500000e+02   2.5500000e+02   2.5500000e+02   2.5500000e+02   2.5500000e+02   2.5500000e+02   2.5500000e+02   2.5500000e+02   2.5500000e+02   2.5500000e+02   2.5500000e+02   2.5500000e+02   2.5500000e+02   2.5500000e+02   2.5500000e+02   2.5500000e+02   2.5500000e+02   2.5500000e+02   2.5500000e+02   2.5500000e+02   2.5500000e+02   2.5500000e+02   2.5500000e+02   2.5500000e+02   2.5500000e+02   2.5500000e+02   2.5500000e+02   2.5500000e+02   2.5500000e+02   2.5500000e+02   2.5500000e+02   0.0000000e+00   0.0000000e+00   0.0000000e+00   2.5500000e+02   0.0000000e+00   0.0000000e+00   0.0000000e+00   2.5500000e+02   2.5500000e+02   2.5500000e+02   2.5500000e+02   2.5500000e+02   2.5500000e+02   2.5500000e+02   2.5500000e+02   2.5500000e+02   2.5500000e+02   2.5500000e+02   2.5500000e+02   2.5500000e+02   2.5500000e+02   2.5500000e+02   2.5500000e+02   2.5500000e+02   2.5500000e+02   2.5500000e+02   2.5500000e+02   2.5500000e+02   2.5500000e+02   2.5500000e+02   2.5500000e+02   2.5500000e+02   2.5500000e+02   2.5500000e+02   2.5500000e+02   2.5500000e+02   2.5500000e+02   2.5500000e+02   2.5500000e+02   2.5500000e+02   2.5500000e+02   2.5500000e+02   2.5500000e+02   2.5500000e+02   2.5500000e+02   2.5500000e+02   2.5500000e+02   2.5500000e+02   2.5500000e+02   2.5500000e+02   0.0000000e+00   0.0000000e+00   0.0000000e+00   0.0000000e+00   0.0000000e+00   0.0000000e+00   0.0000000e+00   0.0000000e+00   0.0000000e+00   0.0000000e+00   0.0000000e+00   2.5500000e+02   2.5500000e+02   2.5500000e+02   2.5500000e+02   2.5500000e+02   2.5500000e+02   2.5500000e+02   2.5500000e+02   0.0000000e+00   0.0000000e+00   0.0000000e+00   0.0000000e+00   0.0000000e+00   0.0000000e+00   2.5500000e+02   2.5500000e+02   2.5500000e+02   0.0000000e+00   0.0000000e+00   2.5500000e+02   2.5500000e+02   2.5500000e+02   2.5500000e+02   2.5500000e+02   2.5500000e+02   2.5500000e+02   2.5500000e+02   2.5500000e+02   2.5500000e+02   2.5500000e+02   2.5500000e+02   2.5500000e+02   0.0000000e+00   0.0000000e+00   0.0000000e+00   2.5500000e+02   2.5500000e+02   2.5500000e+02   2.5500000e+02   2.5500000e+02   2.5500000e+02   2.5500000e+02   2.5500000e+02   2.5500000e+02   2.5500000e+02   2.5500000e+02   2.5500000e+02   2.5500000e+02   2.5500000e+02   2.5500000e+02   2.5500000e+02   2.5500000e+02   0.0000000e+00   0.0000000e+00   0.0000000e+00   0.0000000e+00   2.5500000e+02   0.0000000e+00   0.0000000e+00   0.0000000e+00   0.0000000e+00   0.0000000e+00   0.0000000e+00   0.0000000e+00   0.0000000e+00   0.0000000e+00   0.0000000e+00   0.0000000e+00   0.0000000e+00   0.0000000e+00   0.0000000e+00   0.0000000e+00   0.0000000e+00   0.0000000e+00   0.0000000e+00   0.0000000e+00   0.0000000e+00   0.0000000e+00   0.0000000e+00   0.0000000e+00   0.0000000e+00   0.0000000e+00   0.0000000e+00   0.0000000e+00   0.0000000e+00   0.0000000e+00   0.0000000e+00   2.5500000e+02   2.5500000e+02   2.5500000e+02   2.5500000e+02   2.5500000e+02   2.5500000e+02   2.5500000e+02   2.5500000e+02   2.5500000e+02   2.5500000e+02   2.5500000e+02   2.5500000e+02   2.5500000e+02   2.5500000e+02   2.5500000e+02   0.0000000e+00   0.0000000e+00   0.0000000e+00   0.0000000e+00   0.0000000e+00   0.0000000e+00   0.0000000e+00   0.0000000e+00   0.0000000e+00   0.0000000e+00   0.0000000e+00   0.0000000e+00   0.0000000e+00   2.5500000e+02   2.5500000e+02   2.5500000e+02   2.5500000e+02   2.5500000e+02   2.5500000e+02   2.5500000e+02   2.5500000e+02   2.5500000e+02   2.5500000e+02   2.5500000e+02   2.5500000e+02   2.5500000e+02   0.0000000e+00
   0.0000000e+00   2.5500000e+02   2.5500000e+02   2.5500000e+02   2.5500000e+02   2.5500000e+02   2.5500000e+02   2.5500000e+02   2.5500000e+02   2.5500000e+02   0.0000000e+00   0.0000000e+00   0.0000000e+00   0.0000000e+00   0.0000000e+00   0.0000000e+00   0.0000000e+00   2.5500000e+02   2.5500000e+02   2.5500000e+02   2.5500000e+02   2.5500000e+02   2.5500000e+02   2.5500000e+02   2.5500000e+02   2.5500000e+02   2.5500000e+02   2.5500000e+02   2.5500000e+02   2.5500000e+02   2.5500000e+02   2.5500000e+02   2.5500000e+02   2.5500000e+02   2.5500000e+02   2.5500000e+02   2.5500000e+02   2.5500000e+02   2.5500000e+02   2.5500000e+02   2.5500000e+02   2.5500000e+02   2.5500000e+02   2.5500000e+02   2.5500000e+02   2.5500000e+02   2.5500000e+02   2.5500000e+02   2.5500000e+02   2.5500000e+02   2.5500000e+02   2.5500000e+02   2.5500000e+02   2.5500000e+02   2.5500000e+02   2.5500000e+02   2.5500000e+02   2.5500000e+02   2.5500000e+02   2.5500000e+02   2.5500000e+02   2.5500000e+02   2.5500000e+02   2.5500000e+02   2.5500000e+02   2.5500000e+02   0.0000000e+00   0.0000000e+00   0.0000000e+00   2.5500000e+02   0.0000000e+00   0.0000000e+00   0.0000000e+00   2.5500000e+02   2.5500000e+02   2.5500000e+02   2.5500000e+02   2.5500000e+02   2.5500000e+02   2.5500000e+02   2.5500000e+02   2.5500000e+02   2.5500000e+02   2.5500000e+02   2.5500000e+02   2.5500000e+02   2.5500000e+02   2.5500000e+02   2.5500000e+02   2.5500000e+02   2.5500000e+02   2.5500000e+02   2.5500000e+02   2.5500000e+02   2.5500000e+02   2.5500000e+02   2.5500000e+02   2.5500000e+02   2.5500000e+02   2.5500000e+02   2.5500000e+02   2.5500000e+02   2.5500000e+02   2.5500000e+02   2.5500000e+02   2.5500000e+02   2.5500000e+02   2.5500000e+02   2.5500000e+02   2.5500000e+02   2.5500000e+02   2.5500000e+02   2.5500000e+02   2.5500000e+02   2.5500000e+02   0.0000000e+00   0.0000000e+00   0.0000000e+00   0.0000000e+00   0.0000000e+00   0.0000000e+00   0.0000000e+00   0.0000000e+00   2.5500000e+02   2.5500000e+02   2.5500000e+02   2.5500000e+02   2.5500000e+02   2.5500000e+02   2.5500000e+02   2.5500000e+02   2.5500000e+02   2.5500000e+02   0.0000000e+00   0.0000000e+00   0.0000000e+00   0.0000000e+00   2.5500000e+02   2.5500000e+02   2.5500000e+02   2.5500000e+02   2.5500000e+02   0.0000000e+00   0.0000000e+00   2.5500000e+02   2.5500000e+02   2.5500000e+02   2.5500000e+02   2.5500000e+02   2.5500000e+02   2.5500000e+02   2.5500000e+02   2.5500000e+02   2.5500000e+02   2.5500000e+02   2.5500000e+02   2.5500000e+02   2.5500000e+02   2.5500000e+02   0.0000000e+00   0.0000000e+00   0.0000000e+00   2.5500000e+02   2.5500000e+02   2.5500000e+02   2.5500000e+02   2.5500000e+02   2.5500000e+02   2.5500000e+02   2.5500000e+02   2.5500000e+02   2.5500000e+02   2.5500000e+02   2.5500000e+02   2.5500000e+02   2.5500000e+02   2.5500000e+02   2.5500000e+02   2.5500000e+02   0.0000000e+00   0.0000000e+00   0.0000000e+00   2.5500000e+02   2.5500000e+02   2.5500000e+02   2.5500000e+02   2.5500000e+02   2.5500000e+02   2.5500000e+02   0.0000000e+00   0.0000000e+00   0.0000000e+00   0.0000000e+00   0.0000000e+00   0.0000000e+00   0.0000000e+00   0.0000000e+00   0.0000000e+00   0.0000000e+00   0.0000000e+00   0.0000000e+00   0.0000000e+00   2.5500000e+02   2.5500000e+02   2.5500000e+02   2.5500000e+02   2.5500000e+02   2.5500000e+02   2.5500000e+02   2.5500000e+02   2.5500000e+02   2.5500000e+02   2.5500000e+02   2.5500000e+02   2.5500000e+02   2.5500000e+02   2.5500000e+02   2.5500000e+02   2.5500000e+02   2.5500000e+02   2.5500000e+02   2.5500000e+02   2.5500000e+02   2.5500000e+02   2.5500000e+02   2.5500000e+02   2.5500000e+02   0.0000000e+00   0.0000000e+00   0.0000000e+00   0.0000000e+00   0.0000000e+00   0.0000000e+00   0.0000000e+00   0.0000000e+00   0.0000000e+00   0.0000000e+00   0.0000000e+00   2.5500000e+02   2.5500000e+02   2.5500000e+02   2.5500000e+02   2.5500000e+02   2.5500000e+02   2.5500000e+02   2.5500000e+02   2.5500000e+02   2.5500000e+02   2.5500000e+02   2.5500000e+02   2.5500000e+02   2.5500000e+02   2.5500000e+02   2.5500000e+02   2.5500000e+02   0.0000000e+00
   0.0000000e+00   0.0000000e+00   0.0000000e+00   0.0000000e+00   2.5500000e+02   2.5500000e+02   2.5500000e+02   2.5500000e+02   2.5500000e+02   2.5500000e+02   2.5500000e+02   2.5500000e+02   0.0000000e+00   0.0000000e+00   0.0000000e+00   0.0000000e+00   0.0000000e+00   0.0000000e+00   0.0000000e+00   2.5500000e+02   2.5500000e+02   2.5500000e+02   2.5500000e+02   2.5500000e+02   2.5500000e+02   2.5500000e+02   2.5500000e+02   2.5500000e+02   2.5500000e+02   2.5500000e+02   2.5500000e+02   2.5500000e+02   2.5500000e+02   2.5500000e+02   2.5500000e+02   2.5500000e+02   2.5500000e+02   2.5500000e+02   2.5500000e+02   2.5500000e+02   2.5500000e+02   2.5500000e+02   2.5500000e+02   2.5500000e+02   2.5500000e+02   2.5500000e+02   2.5500000e+02   2.5500000e+02   2.5500000e+02   2.5500000e+02   2.5500000e+02   2.5500000e+02   2.5500000e+02   2.5500000e+02   2.5500000e+02   2.5500000e+02   2.5500000e+02   2.5500000e+02   2.5500000e+02   2.5500000e+02   2.5500000e+02   2.5500000e+02   2.5500000e+02   2.5500000e+02   2.5500000e+02   2.5500000e+02   0.0000000e+00   0.0000000e+00   0.0000000e+00   2.5500000e+02   0.0000000e+00   0.0000000e+00   0.0000000e+00   2.5500000e+02   2.5500000e+02   2.5500000e+02   2.5500000e+02   2.5500000e+02   2.5500000e+02   2.5500000e+02   2.5500000e+02   2.5500000e+02   2.5500000e+02   2.5500000e+02   2.5500000e+02   2.5500000e+02   2.5500000e+02   2.5500000e+02   2.5500000e+02   2.5500000e+02   2.5500000e+02   2.5500000e+02   2.5500000e+02   2.5500000e+02   2.5500000e+02   2.5500000e+02   2.5500000e+02   2.5500000e+02   2.5500000e+02   2.5500000e+02   2.5500000e+02   2.5500000e+02   2.5500000e+02   2.5500000e+02   2.5500000e+02   2.5500000e+02   2.5500000e+02   2.5500000e+02   2.5500000e+02   2.5500000e+02   2.5500000e+02   2.5500000e+02   2.5500000e+02   0.0000000e+00   0.0000000e+00   0.0000000e+00   0.0000000e+00   0.0000000e+00   0.0000000e+00   0.0000000e+00   2.5500000e+02   2.5500000e+02   2.5500000e+02   2.5500000e+02   2.5500000e+02   2.5500000e+02   2.5500000e+02   2.5500000e+02   2.5500000e+02   2.5500000e+02   2.5500000e+02   0.0000000e+00   0.0000000e+00   0.0000000e+00   0.0000000e+00   0.0000000e+00   2.5500000e+02   2.5500000e+02   2.5500000e+02   2.5500000e+02   2.5500000e+02   0.0000000e+00   0.0000000e+00   2.5500000e+02   2.5500000e+02   2.5500000e+02   0.0000000e+00   0.0000000e+00   0.0000000e+00   0.0000000e+00   0.0000000e+00   0.0000000e+00   0.0000000e+00   0.0000000e+00   2.5500000e+02   2.5500000e+02   2.5500000e+02   2.5500000e+02   2.5500000e+02   0.0000000e+00   0.0000000e+00   0.0000000e+00   2.5500000e+02   2.5500000e+02   2.5500000e+02   2.5500000e+02   2.5500000e+02   2.5500000e+02   2.5500000e+02   2.5500000e+02   2.5500000e+02   2.5500000e+02   2.5500000e+02   2.5500000e+02   2.5500000e+02   2.5500000e+02   2.5500000e+02   2.5500000e+02   2.5500000e+02   0.0000000e+00   0.0000000e+00   0.0000000e+00   2.5500000e+02   2.5500000e+02   2.5500000e+02   2.5500000e+02   2.5500000e+02   2.5500000e+02   2.5500000e+02   2.5500000e+02   2.5500000e+02   2.5500000e+02   2.5500000e+02   2.5500000e+02   2.5500000e+02   2.5500000e+02   2.5500000e+02   2.5500000e+02   2.5500000e+02   2.5500000e+02   2.5500000e+02   2.5500000e+02   2.5500000e+02   2.5500000e+02   2.5500000e+02   2.5500000e+02   2.5500000e+02   2.5500000e+02   2.5500000e+02   2.5500000e+02   2.5500000e+02   2.5500000e+02   2.5500000e+02   2.5500000e+02   2.5500000e+02   2.5500000e+02   2.5500000e+02   0.0000000e+00   0.0000000e+00   0.0000000e+00   0.0000000e+00   0.0000000e+00   0.0000000e+00   0.0000000e+00   0.0000000e+00   0.0000000e+00   0.0000000e+00   0.0000000e+00   0.0000000e+00   0.0000000e+00   0.0000000e+00   0.0000000e+00   0.0000000e+00   2.5500000e+02   2.5500000e+02   2.5500000e+02   2.5500000e+02   2.5500000e+02   2.5500000e+02   2.5500000e+02   2.5500000e+02   2.5500000e+02   2.5500000e+02   2.5500000e+02   2.5500000e+02   2.5500000e+02   2.5500000e+02   2.5500000e+02   2.5500000e+02   2.5500000e+02   2.5500000e+02   2.5500000e+02   2.5500000e+02   2.5500000e+02   2.5500000e+02   0.0000000e+00
   0.0000000e+00   2.5500000e+02   2.5500000e+02   0.0000000e+00   0.0000000e+00   0.0000000e+00   0.0000000e+00   2.5500000e+02   2.5500000e+02   2.5500000e+02   2.5500000e+02   2.5500000e+02   2.5500000e+02   2.5500000e+02   0.0000000e+00   0.0000000e+00   0.0000000e+00   0.0000000e+00   0.0000000e+00   0.0000000e+00   0.0000000e+00   0.0000000e+00   2.5500000e+02   2.5500000e+02   2.5500000e+02   2.5500000e+02   2.5500000e+02   2.5500000e+02   2.5500000e+02   2.5500000e+02   2.5500000e+02   2.5500000e+02   2.5500000e+02   2.5500000e+02   2.5500000e+02   2.5500000e+02   2.5500000e+02   2.5500000e+02   2.5500000e+02   2.5500000e+02   2.5500000e+02   2.5500000e+02   2.5500000e+02   2.5500000e+02   2.5500000e+02   2.5500000e+02   2.5500000e+02   2.5500000e+02   2.5500000e+02   2.5500000e+02   2.5500000e+02   2.5500000e+02   2.5500000e+02   2.5500000e+02   2.5500000e+02   2.5500000e+02   2.5500000e+02   2.5500000e+02   2.5500000e+02   2.5500000e+02   2.5500000e+02   2.5500000e+02   2.5500000e+02   2.5500000e+02   2.5500000e+02   2.5500000e+02   0.0000000e+00   0.0000000e+00   0.0000000e+00   2.5500000e+02   0.0000000e+00   0.0000000e+00   0.0000000e+00   0.0000000e+00   2.5500000e+02   2.5500000e+02   2.5500000e+02   2.5500000e+02   2.5500000e+02   2.5500000e+02   2.5500000e+02   2.5500000e+02   2.5500000e+02   2.5500000e+02   2.5500000e+02   2.5500000e+02   2.5500000e+02   2.5500000e+02   2.5500000e+02   2.5500000e+02   2.5500000e+02   2.5500000e+02   2.5500000e+02   2.5500000e+02   2.5500000e+02   2.5500000e+02   2.5500000e+02   2.5500000e+02   2.5500000e+02   2.5500000e+02   2.5500000e+02   2.5500000e+02   2.5500000e+02   2.5500000e+02   2.5500000e+02   2.5500000e+02   2.5500000e+02   2.5500000e+02   2.5500000e+02   2.5500000e+02   2.5500000e+02   0.0000000e+00   0.0000000e+00   0.0000000e+00   0.0000000e+00   0.0000000e+00   0.0000000e+00   0.0000000e+00   2.5500000e+02   2.5500000e+02   2.5500000e+02   2.5500000e+02   2.5500000e+02   2.5500000e+02   2.5500000e+02   2.5500000e+02   2.5500000e+02   2.5500000e+02   0.0000000e+00   0.0000000e+00   0.0000000e+00   0.0000000e+00   0.0000000e+00   0.0000000e+00   2.5500000e+02   2.5500000e+02   2.5500000e+02   2.5500000e+02   2.5500000e+02   2.5500000e+02   0.0000000e+00   2.5500000e+02   2.5500000e+02   2.5500000e+02   0.0000000e+00   0.0000000e+00   0.0000000e+00   0.0000000e+00   0.0000000e+00   0.0000000e+00   0.0000000e+00   0.0000000e+00   0.0000000e+00   0.0000000e+00   0.0000000e+00   0.0000000e+00   0.0000000e+00   2.5500000e+02   2.5500000e+02   0.0000000e+00   0.0000000e+00   0.0000000e+00   2.5500000e+02   2.5500000e+02   2.5500000e+02   2.5500000e+02   2.5500000e+02   2.5500000e+02   2.5500000e+02   2.5500000e+02   2.5500000e+02   2.5500000e+02   2.5500000e+02   2.5500000e+02   2.5500000e+02   2.5500000e+02   2.5500000e+02   2.5500000e+02   2.5500000e+02   0.0000000e+00   0.0000000e+00   0.0000000e+00   2.5500000e+02   2.5500000e+02   2.5500000e+02   2.5500000e+02   2.5500000e+02   2.5500000e+02   2.5500000e+02   2.5500000e+02   2.5500000e+02   2.5500000e+02   2.5500000e+02   2.5500000e+02   2.5500000e+02   2.5500000e+02   2.5500000e+02   2.5500000e+02   2.5500000e+02   2.5500000e+02   2.5500000e+02   2.5500000e+02   2.5500000e+02   2.5500000e+02   2.5500000e+02   2.5500000e+02   2.5500000e+02   2.5500000e+02   2.5500000e+02   2.5500000e+02   2.5500000e+02   2.5500000e+02   0.0000000e+00   0.0000000e+00   0.0000000e+00   0.0000000e+00   0.0000000e+00   0.0000000e+00   0.0000000e+00   0.0000000e+00   0.0000000e+00   0.0000000e+00   0.0000000e+00   0.0000000e+00   0.0000000e+00   0.0000000e+00   0.0000000e+00   0.0000000e+00   0.0000000e+00   0.0000000e+00   2.5500000e+02   2.5500000e+02   2.5500000e+02   2.5500000e+02   2.5500000e+02   2.5500000e+02   2.5500000e+02   2.5500000e+02   2.5500000e+02   2.5500000e+02   2.5500000e+02   2.5500000e+02   2.5500000e+02   2.5500000e+02   2.5500000e+02   2.5500000e+02   2.5500000e+02   2.5500000e+02   2.5500000e+02   2.5500000e+02   2.5500000e+02   2.5500000e+02   2.5500000e+02   2.5500000e+02   2.5500000e+02   0.0000000e+00
   0.0000000e+00   2.5500000e+02   2.5500000e+02   2.5500000e+02   0.0000000e+00   0.0000000e+00   0.0000000e+00   0.0000000e+00   0.0000000e+00   0.0000000e+00   2.5500000e+02   2.5500000e+02   2.5500000e+02   2.5500000e+02   2.5500000e+02   2.5500000e+02   0.0000000e+00   0.0000000e+00   0.0000000e+00   0.0000000e+00   0.0000000e+00   0.0000000e+00   0.0000000e+00   0.0000000e+00   2.5500000e+02   2.5500000e+02   2.5500000e+02   2.5500000e+02   2.5500000e+02   2.5500000e+02   2.5500000e+02   2.5500000e+02   2.5500000e+02   2.5500000e+02   2.5500000e+02   2.5500000e+02   2.5500000e+02   2.5500000e+02   2.5500000e+02   2.5500000e+02   2.5500000e+02   2.5500000e+02   2.5500000e+02   2.5500000e+02   2.5500000e+02   2.5500000e+02   2.5500000e+02   2.5500000e+02   2.5500000e+02   2.5500000e+02   2.5500000e+02   2.5500000e+02   2.5500000e+02   2.5500000e+02   2.5500000e+02   2.5500000e+02   2.5500000e+02   2.5500000e+02   2.5500000e+02   2.5500000e+02   2.5500000e+02   2.5500000e+02   2.5500000e+02   2.5500000e+02   2.5500000e+02   2.5500000e+02   2.5500000e+02   0.0000000e+00   0.0000000e+00   2.5500000e+02   0.0000000e+00   0.0000000e+00   0.0000000e+00   0.0000000e+00   2.5500000e+02   2.5500000e+02   2.5500000e+02   2.5500000e+02   2.5500000e+02   2.5500000e+02   2.5500000e+02   2.5500000e+02   2.5500000e+02   2.5500000e+02   2.5500000e+02   2.5500000e+02   2.5500000e+02   2.5500000e+02   2.5500000e+02   2.5500000e+02   2.5500000e+02   2.5500000e+02   2.5500000e+02   2.5500000e+02   2.5500000e+02   2.5500000e+02   2.5500000e+02   2.5500000e+02   2.5500000e+02   2.5500000e+02   2.5500000e+02   2.5500000e+02   2.5500000e+02   2.5500000e+02   2.5500000e+02   2.5500000e+02   2.5500000e+02   2.5500000e+02   0.0000000e+00   0.0000000e+00   0.0000000e+00   0.0000000e+00   0.0000000e+00   0.0000000e+00   0.0000000e+00   0.0000000e+00   0.0000000e+00   2.5500000e+02   2.5500000e+02   2.5500000e+02   2.5500000e+02   2.5500000e+02   2.5500000e+02   2.5500000e+02   2.5500000e+02   2.5500000e+02   0.0000000e+00   0.0000000e+00   0.0000000e+00   2.5500000e+02   2.5500000e+02   2.5500000e+02   2.5500000e+02   2.5500000e+02   2.5500000e+02   2.5500000e+02   2.5500000e+02   2.5500000e+02   2.5500000e+02   0.0000000e+00   2.5500000e+02   2.5500000e+02   2.5500000e+02   0.0000000e+00   0.0000000e+00   0.0000000e+00   0.0000000e+00   0.0000000e+00   0.0000000e+00   0.0000000e+00   0.0000000e+00   0.0000000e+00   0.0000000e+00   0.0000000e+00   0.0000000e+00   0.0000000e+00   0.0000000e+00   0.0000000e+00   0.0000000e+00   0.0000000e+00   0.0000000e+00   0.0000000e+00   2.5500000e+02   2.5500000e+02   2.5500000e+02   2.5500000e+02   2.5500000e+02   2.5500000e+02   2.5500000e+02   2.5500000e+02   2.5500000e+02   2.5500000e+02   2.5500000e+02   2.5500000e+02   2.5500000e+02   2.5500000e+02   2.5500000e+02   2.5500000e+02   2.5500000e+02   0.0000000e+00   0.0000000e+00   0.0000000e+00   0.0000000e+00   2.5500000e+02   2.5500000e+02   0.0000000e+00   0.0000000e+00   0.0000000e+00   0.0000000e+00   0.0000000e+00   2.5500000e+02   2.5500000e+02   2.5500000e+02   2.5500000e+02   2.5500000e+02   2.5500000e+02   2.5500000e+02   2.5500000e+02   2.5500000e+02   2.5500000e+02   2.5500000e+02   2.5500000e+02   2.5500000e+02   2.5500000e+02   2.5500000e+02   2.5500000e+02   2.5500000e+02   2.5500000e+02   0.0000000e+00   0.0000000e+00   0.0000000e+00   0.0000000e+00   0.0000000e+00   0.0000000e+00   0.0000000e+00   0.0000000e+00   0.0000000e+00   0.0000000e+00   0.0000000e+00   0.0000000e+00   0.0000000e+00   0.0000000e+00   0.0000000e+00   0.0000000e+00   0.0000000e+00   0.0000000e+00   0.0000000e+00   0.0000000e+00   0.0000000e+00   0.0000000e+00   2.5500000e+02   2.5500000e+02   2.5500000e+02   2.5500000e+02   2.5500000e+02   2.5500000e+02   2.5500000e+02   2.5500000e+02   2.5500000e+02   2.5500000e+02   2.5500000e+02   2.5500000e+02   2.5500000e+02   2.5500000e+02   2.5500000e+02   2.5500000e+02   2.5500000e+02   2.5500000e+02   2.5500000e+02   2.5500000e+02   2.5500000e+02   2.5500000e+02   2.5500000e+02   2.5500000e+02   2.5500000e+02   0.0000000e+00
   0.0000000e+00   2.5500000e+02   2.5500000e+02   2.5500000e+02   2.5500000e+02   2.5500000e+02   0.0000000e+00   0.0000000e+00   0.0000000e+00   0.0000000e+00   0.0000000e+00   0.0000000e+00   2.5500000e+02   2.5500000e+02   2.5500000e+02   2.5500000e+02   2.5500000e+02   2.5500000e+02   0.0000000e+00   0.0000000e+00   0.0000000e+00   0.0000000e+00   0.0000000e+00   0.0000000e+00   0.0000000e+00   0.0000000e+00   2.5500000e+02   2.5500000e+02   2.5500000e+02   2.5500000e+02   2.5500000e+02   2.5500000e+02   2.5500000e+02   2.5500000e+02   2.5500000e+02   2.5500000e+02   2.5500000e+02   2.5500000e+02   2.5500000e+02   2.5500000e+02   2.5500000e+02   2.5500000e+02   2.5500000e+02   2.5500000e+02   2.5500000e+02   2.5500000e+02   2.5500000e+02   2.5500000e+02   2.5500000e+02   2.5500000e+02   2.5500000e+02   2.5500000e+02   2.5500000e+02   2.5500000e+02   2.5500000e+02   2.5500000e+02   2.5500000e+02   2.5500000e+02   2.5500000e+02   2.5500000e+02   2.5500000e+02   2.5500000e+02   2.5500000e+02   2.5500000e+02   2.5500000e+02   2.5500000e+02   2.5500000e+02   0.0000000e+00   0.0000000e+00   2.5500000e+02   0.0000000e+00   0.0000000e+00   0.0000000e+00   0.0000000e+00   2.5500000e+02   2.5500000e+02   2.5500000e+02   2.5500000e+02   2.5500000e+02   2.5500000e+02   2.5500000e+02   2.5500000e+02   2.5500000e+02   2.5500000e+02   2.5500000e+02   2.5500000e+02   2.5500000e+02   2.5500000e+02   2.5500000e+02   2.5500000e+02   2.5500000e+02   2.5500000e+02   2.5500000e+02   2.5500000e+02   2.5500000e+02   2.5500000e+02   2.5500000e+02   2.5500000e+02   2.5500000e+02   2.5500000e+02   2.5500000e+02   2.5500000e+02   2.5500000e+02   2.5500000e+02   2.5500000e+02   2.5500000e+02   0.0000000e+00   0.0000000e+00   0.0000000e+00   0.0000000e+00   0.0000000e+00   0.0000000e+00   0.0000000e+00   0.0000000e+00   2.5500000e+02   2.5500000e+02   2.5500000e+02   2.5500000e+02   2.5500000e+02   2.5500000e+02   2.5500000e+02   2.5500000e+02   2.5500000e+02   2.5500000e+02   0.0000000e+00   0.0000000e+00   0.0000000e+00   2.5500000e+02   2.5500000e+02   2.5500000e+02   2.5500000e+02   2.5500000e+02   2.5500000e+02   2.5500000e+02   2.5500000e+02   2.5500000e+02   2.5500000e+02   2.5500000e+02   0.0000000e+00   0.0000000e+00   2.5500000e+02   2.5500000e+02   0.0000000e+00   0.0000000e+00   0.0000000e+00   0.0000000e+00   0.0000000e+00   2.5500000e+02   2.5500000e+02   2.5500000e+02   2.5500000e+02   2.5500000e+02   2.5500000e+02   2.5500000e+02   2.5500000e+02   2.5500000e+02   0.0000000e+00   0.0000000e+00   0.0000000e+00   0.0000000e+00   0.0000000e+00   0.0000000e+00   2.5500000e+02   2.5500000e+02   2.5500000e+02   2.5500000e+02   2.5500000e+02   2.5500000e+02   2.5500000e+02   2.5500000e+02   2.5500000e+02   2.5500000e+02   2.5500000e+02   2.5500000e+02   2.5500000e+02   2.5500000e+02   2.5500000e+02   2.5500000e+02   2.5500000e+02   0.0000000e+00   0.0000000e+00   0.0000000e+00   0.0000000e+00   0.0000000e+00   0.0000000e+00   0.0000000e+00   0.0000000e+00   0.0000000e+00   0.0000000e+00   0.0000000e+00   0.0000000e+00   0.0000000e+00   2.5500000e+02   2.5500000e+02   2.5500000e+02   0.0000000e+00   0.0000000e+00   0.0000000e+00   0.0000000e+00   0.0000000e+00   0.0000000e+00   2.5500000e+02   2.5500000e+02   2.5500000e+02   2.5500000e+02   2.5500000e+02   0.0000000e+00   0.0000000e+00   0.0000000e+00   0.0000000e+00   0.0000000e+00   0.0000000e+00   0.0000000e+00   0.0000000e+00   0.0000000e+00   0.0000000e+00   0.0000000e+00   0.0000000e+00   0.0000000e+00   0.0000000e+00   0.0000000e+00   0.0000000e+00   0.0000000e+00   0.0000000e+00   0.0000000e+00   0.0000000e+00   0.0000000e+00   0.0000000e+00   0.0000000e+00   0.0000000e+00   2.5500000e+02   2.5500000e+02   2.5500000e+02   2.5500000e+02   2.5500000e+02   2.5500000e+02   2.5500000e+02   2.5500000e+02   2.5500000e+02   2.5500000e+02   2.5500000e+02   2.5500000e+02   2.5500000e+02   2.5500000e+02   2.5500000e+02   2.5500000e+02   2.5500000e+02   2.5500000e+02   2.5500000e+02   2.5500000e+02   2.5500000e+02   2.5500000e+02   2.5500000e+02   2.5500000e+02   2.5500000e+02   0.0000000e+00
   0.0000000e+00   2.5500000e+02   2.5500000e+02   2.5500000e+02   2.5500000e+02   2.5500000e+02   2.5500000e+02   2.5500000e+02   0.0000000e+00   0.0000000e+00   0.0000000e+00   0.0000000e+00   0.0000000e+00   0.0000000e+00   2.5500000e+02   2.5500000e+02   2.5500000e+02   2.5500000e+02   2.5500000e+02   2.5500000e+02   2.5500000e+02   0.0000000e+00   0.0000000e+00   0.0000000e+00   0.0000000e+00   0.0000000e+00   0.0000000e+00   0.0000000e+00   2.5500000e+02   2.5500000e+02   2.5500000e+02   2.5500000e+02   2.5500000e+02   2.5500000e+02   2.5500000e+02   2.5500000e+02   2.5500000e+02   2.5500000e+02   2.5500000e+02   2.5500000e+02   2.5500000e+02   2.5500000e+02   2.5500000e+02   2.5500000e+02   2.5500000e+02   2.5500000e+02   2.5500000e+02   2.5500000e+02   2.5500000e+02   2.5500000e+02   2.5500000e+02   2.5500000e+02   2.5500000e+02   2.5500000e+02   2.5500000e+02   2.5500000e+02   2.5500000e+02   2.5500000e+02   2.5500000e+02   2.5500000e+02   2.5500000e+02   2.5500000e+02   2.5500000e+02   2.5500000e+02   2.5500000e+02   2.5500000e+02   2.5500000e+02   0.0000000e+00   0.0000000e+00   2.5500000e+02   0.0000000e+00   0.0000000e+00   0.0000000e+00   0.0000000e+00   2.5500000e+02   2.5500000e+02   2.5500000e+02   2.5500000e+02   2.5500000e+02   2.5500000e+02   2.5500000e+02   2.5500000e+02   2.5500000e+02   2.5500000e+02   2.5500000e+02   2.5500000e+02   2.5500000e+02   2.5500000e+02   2.5500000e+02   2.5500000e+02   2.5500000e+02   2.5500000e+02   2.5500000e+02   2.5500000e+02   2.5500000e+02   2.5500000e+02   2.5500000e+02   2.5500000e+02   2.5500000e+02   2.5500000e+02   2.5500000e+02   2.5500000e+02   2.5500000e+02   0.0000000e+00   0.0000000e+00   0.0000000e+00   0.0000000e+00   0.0000000e+00   0.0000000e+00   0.0000000e+00   0.0000000e+00   0.0000000e+00   2.5500000e+02   2.5500000e+02   2.5500000e+02   2.5500000e+02   2.5500000e+02   2.5500000e+02   2.5500000e+02   2.5500000e+02   2.5500000e+02   2.5500000e+02   2.5500000e+02   2.5500000e+02   0.0000000e+00   0.0000000e+00   0.0000000e+00   2.5500000e+02   2.5500000e+02   2.5500000e+02   2.5500000e+02   2.5500000e+02   2.5500000e+02   2.5500000e+02   2.5500000e+02   2.5500000e+02   2.5500000e+02   0.0000000e+00   0.0000000e+00   2.5500000e+02   2.5500000e+02   0.0000000e+00   0.0000000e+00   0.0000000e+00   0.0000000e+00   0.0000000e+00   2.5500000e+02   2.5500000e+02   2.5500000e+02   2.5500000e+02   2.5500000e+02   2.5500000e+02   2.5500000e+02   2.5500000e+02   2.5500000e+02   2.5500000e+02   2.5500000e+02   2.5500000e+02   0.0000000e+00   0.0000000e+00   0.0000000e+00   0.0000000e+00   2.5500000e+02   2.5500000e+02   2.5500000e+02   2.5500000e+02   2.5500000e+02   2.5500000e+02   2.5500000e+02   2.5500000e+02   2.5500000e+02   2.5500000e+02   2.5500000e+02   2.5500000e+02   2.5500000e+02   2.5500000e+02   2.5500000e+02   2.5500000e+02   2.5500000e+02   0.0000000e+00   0.0000000e+00   0.0000000e+00   0.0000000e+00   0.0000000e+00   0.0000000e+00   0.0000000e+00   0.0000000e+00   0.0000000e+00   0.0000000e+00   0.0000000e+00   0.0000000e+00   0.0000000e+00   0.0000000e+00   2.5500000e+02   0.0000000e+00   0.0000000e+00   0.0000000e+00   0.0000000e+00   0.0000000e+00   0.0000000e+00   0.0000000e+00   0.0000000e+00   0.0000000e+00   2.5500000e+02   2.5500000e+02   0.0000000e+00   0.0000000e+00   0.0000000e+00   0.0000000e+00   0.0000000e+00   0.0000000e+00   0.0000000e+00   0.0000000e+00   0.0000000e+00   2.5500000e+02   2.5500000e+02   2.5500000e+02   2.5500000e+02   2.5500000e+02   2.5500000e+02   2.5500000e+02   2.5500000e+02   0.0000000e+00   0.0000000e+00   0.0000000e+00   0.0000000e+00   0.0000000e+00   0.0000000e+00   0.0000000e+00   0.0000000e+00   2.5500000e+02   2.5500000e+02   2.5500000e+02   2.5500000e+02   2.5500000e+02   2.5500000e+02   2.5500000e+02   2.5500000e+02   2.5500000e+02   2.5500000e+02   2.5500000e+02   2.5500000e+02   2.5500000e+02   2.5500000e+02   2.5500000e+02   2.5500000e+02   2.5500000e+02   2.5500000e+02   2.5500000e+02   2.5500000e+02   2.5500000e+02   2.5500000e+02   2.5500000e+02   2.5500000e+02   2.5500000e+02   0.0000000e+00
   0.0000000e+00   2.5500000e+02   2.5500000e+02   2.5500000e+02   2.5500000e+02   2.5500000e+02   2.5500000e+02   2.5500000e+02   2.5500000e+02   2.5500000e+02   0.0000000e+00   0.0000000e+00   0.0000000e+00   0.0000000e+00   0.0000000e+00   0.0000000e+00   0.0000000e+00   2.5500000e+02   2.5500000e+02   2.5500000e+02   2.5500000e+02   2.5500000e+02   2.5500000e+02   0.0000000e+00   0.0000000e+00   0.0000000e+00   0.0000000e+00   0.0000000e+00   0.0000000e+00   0.0000000e+00   0.0000000e+00   2.5500000e+02   2.5500000e+02   2.5500000e+02   2.5500000e+02   2.5500000e+02   2.5500000e+02   2.5500000e+02   2.5500000e+02   2.5500000e+02   2.5500000e+02   2.5500000e+02   2.5500000e+02   2.5500000e+02   2.5500000e+02   2.5500000e+02   2.5500000e+02   2.5500000e+02   2.5500000e+02   2.5500000e+02   2.5500000e+02   2.5500000e+02   2.5500000e+02   2.5500000e+02   2.5500000e+02   2.5500000e+02   2.5500000e+02   2.5500000e+02   2.5500000e+02   2.5500000e+02   2.5500000e+02   2.5500000e+02   2.5500000e+02   2.5500000e+02   2.5500000e+02   2.5500000e+02   2.5500000e+02   0.0000000e+00   0.0000000e+00   2.5500000e+02   0.0000000e+00   0.0000000e+00   0.0000000e+00   0.0000000e+00   2.5500000e+02   2.5500000e+02   2.5500000e+02   2.5500000e+02   2.5500000e+02   2.5500000e+02   2.5500000e+02   2.5500000e+02   2.5500000e+02   2.5500000e+02   2.5500000e+02   2.5500000e+02   2.5500000e+02   2.5500000e+02   2.5500000e+02   2.5500000e+02   2.5500000e+02   2.5500000e+02   2.5500000e+02   2.5500000e+02   2.5500000e+02   2.5500000e+02   2.5500000e+02   2.5500000e+02   2.5500000e+02   2.5500000e+02   0.0000000e+00   0.0000000e+00   0.0000000e+00   0.0000000e+00   0.0000000e+00   0.0000000e+00   0.0000000e+00   0.0000000e+00   0.0000000e+00   0.0000000e+00   2.5500000e+02   2.5500000e+02   2.5500000e+02   2.5500000e+02   2.5500000e+02   2.5500000e+02   2.5500000e+02   0.0000000e+00   0.0000000e+00   0.0000000e+00   2.5500000e+02   2.5500000e+02   2.5500000e+02   2.5500000e+02   0.0000000e+00   0.0000000e+00   0.0000000e+00   2.5500000e+02   2.5500000e+02   2.5500000e+02   2.5500000e+02   2.5500000e+02   2.5500000e+02   2.5500000e+02   2.5500000e+02   2.5500000e+02   0.0000000e+00   0.0000000e+00   2.5500000e+02   2.5500000e+02   0.0000000e+00   0.0000000e+00   0.0000000e+00   0.0000000e+00   0.0000000e+00   2.5500000e+02   2.5500000e+02   2.5500000e+02   2.5500000e+02   2.5500000e+02   2.5500000e+02   2.5500000e+02   2.5500000e+02   2.5500000e+02   2.5500000e+02   2.5500000e+02   0.0000000e+00   2.5500000e+02   0.0000000e+00   0.0000000e+00   0.0000000e+00   2.5500000e+02   2.5500000e+02   2.5500000e+02   2.5500000e+02   2.5500000e+02   2.5500000e+02   2.5500000e+02   2.5500000e+02   2.5500000e+02   2.5500000e+02   2.5500000e+02   2.5500000e+02   2.5500000e+02   2.5500000e+02   2.5500000e+02   2.5500000e+02   2.5500000e+02   2.5500000e+02   0.0000000e+00   0.0000000e+00   0.0000000e+00   2.5500000e+02   2.5500000e+02   2.5500000e+02   2.5500000e+02   2.5500000e+02   2.5500000e+02   0.0000000e+00   0.0000000e+00   0.0000000e+00   0.0000000e+00   0.0000000e+00   0.0000000e+00   0.0000000e+00   0.0000000e+00   0.0000000e+00   0.0000000e+00   0.0000000e+00   0.0000000e+00   0.0000000e+00   0.0000000e+00   0.0000000e+00   0.0000000e+00   0.0000000e+00   0.0000000e+00   0.0000000e+00   0.0000000e+00   0.0000000e+00   0.0000000e+00   0.0000000e+00   2.5500000e+02   2.5500000e+02   2.5500000e+02   2.5500000e+02   2.5500000e+02   2.5500000e+02   2.5500000e+02   2.5500000e+02   2.5500000e+02   2.5500000e+02   2.5500000e+02   0.0000000e+00   0.0000000e+00   0.0000000e+00   0.0000000e+00   0.0000000e+00   0.0000000e+00   0.0000000e+00   0.0000000e+00   2.5500000e+02   2.5500000e+02   2.5500000e+02   2.5500000e+02   2.5500000e+02   2.5500000e+02   2.5500000e+02   2.5500000e+02   2.5500000e+02   2.5500000e+02   2.5500000e+02   2.5500000e+02   2.5500000e+02   2.5500000e+02   2.5500000e+02   2.5500000e+02   2.5500000e+02   2.5500000e+02   2.5500000e+02   2.5500000e+02   2.5500000e+02   2.5500000e+02   2.5500000e+02   2.5500000e+02   2.5500000e+02   0.0000000e+00
   0.0000000e+00   2.5500000e+02   2.5500000e+02   2.5500000e+02   2.5500000e+02   2.5500000e+02   2.5500000e+02   2.5500000e+02   2.5500000e+02   2.5500000e+02   2.5500000e+02   2.5500000e+02   0.0000000e+00   0.0000000e+00   0.0000000e+00   0.0000000e+00   0.0000000e+00   0.0000000e+00   0.0000000e+00   2.5500000e+02   2.5500000e+02   2.5500000e+02   2.5500000e+02   2.5500000e+02   2.5500000e+02   0.0000000e+00   0.0000000e+00   0.0000000e+00   0.0000000e+00   0.0000000e+00   0.0000000e+00   0.0000000e+00   0.0000000e+00   2.5500000e+02   2.5500000e+02   2.5500000e+02   2.5500000e+02   2.5500000e+02   2.5500000e+02   2.5500000e+02   2.5500000e+02   2.5500000e+02   2.5500000e+02   2.5500000e+02   2.5500000e+02   2.5500000e+02   2.5500000e+02   2.5500000e+02   2.5500000e+02   2.5500000e+02   2.5500000e+02   2.5500000e+02   2.5500000e+02   2.5500000e+02   2.5500000e+02   2.5500000e+02   2.5500000e+02   2.5500000e+02   2.5500000e+02   2.5500000e+02   2.5500000e+02   2.5500000e+02   2.5500000e+02   2.5500000e+02   2.5500000e+02   2.5500000e+02   2.5500000e+02   0.0000000e+00   0.0000000e+00   2.5500000e+02   2.5500000e+02   0.0000000e+00   0.0000000e+00   0.0000000e+00   2.5500000e+02   2.5500000e+02   2.5500000e+02   2.5500000e+02   2.5500000e+02   2.5500000e+02   2.5500000e+02   2.5500000e+02   2.5500000e+02   2.5500000e+02   2.5500000e+02   2.5500000e+02   2.5500000e+02   2.5500000e+02   2.5500000e+02   2.5500000e+02   2.5500000e+02   2.5500000e+02   2.5500000e+02   2.5500000e+02   2.5500000e+02   2.5500000e+02   2.5500000e+02   2.5500000e+02   0.0000000e+00   0.0000000e+00   0.0000000e+00   0.0000000e+00   0.0000000e+00   0.0000000e+00   0.0000000e+00   0.0000000e+00   0.0000000e+00   2.5500000e+02   2.5500000e+02   2.5500000e+02   2.5500000e+02   2.5500000e+02   2.5500000e+02   2.5500000e+02   0.0000000e+00   0.0000000e+00   0.0000000e+00   0.0000000e+00   0.0000000e+00   0.0000000e+00   0.0000000e+00   2.5500000e+02   2.5500000e+02   2.5500000e+02   0.0000000e+00   0.0000000e+00   0.0000000e+00   2.5500000e+02   2.5500000e+02   2.5500000e+02   2.5500000e+02   2.5500000e+02   2.5500000e+02   2.5500000e+02   0.0000000e+00   0.0000000e+00   0.0000000e+00   2.5500000e+02   2.5500000e+02   0.0000000e+00   0.0000000e+00   0.0000000e+00   0.0000000e+00   2.5500000e+02   2.5500000e+02   2.5500000e+02   2.5500000e+02   2.5500000e+02   2.5500000e+02   2.5500000e+02   2.5500000e+02   2.5500000e+02   2.5500000e+02   2.5500000e+02   2.5500000e+02   2.5500000e+02   2.5500000e+02   2.5500000e+02   0.0000000e+00   0.0000000e+00   0.0000000e+00   2.5500000e+02   2.5500000e+02   2.5500000e+02   2.5500000e+02   2.5500000e+02   2.5500000e+02   2.5500000e+02   2.5500000e+02   2.5500000e+02   2.5500000e+02   2.5500000e+02   2.5500000e+02   2.5500000e+02   2.5500000e+02   2.5500000e+02   2.5500000e+02   2.5500000e+02   2.5500000e+02   0.0000000e+00   0.0000000e+00   0.0000000e+00   2.5500000e+02   2.5500000e+02   2.5500000e+02   2.5500000e+02   2.5500000e+02   2.5500000e+02   2.5500000e+02   0.0000000e+00   0.0000000e+00   0.0000000e+00   0.0000000e+00   0.0000000e+00   0.0000000e+00   0.0000000e+00   0.0000000e+00   2.5500000e+02   2.5500000e+02   2.5500000e+02   2.5500000e+02   2.5500000e+02   0.0000000e+00   0.0000000e+00   0.0000000e+00   0.0000000e+00   0.0000000e+00   0.0000000e+00   2.5500000e+02   2.5500000e+02   2.5500000e+02   2.5500000e+02   2.5500000e+02   2.5500000e+02   2.5500000e+02   2.5500000e+02   2.5500000e+02   2.5500000e+02   2.5500000e+02   2.5500000e+02   2.5500000e+02   2.5500000e+02   0.0000000e+00   0.0000000e+00   0.0000000e+00   0.0000000e+00   0.0000000e+00   0.0000000e+00   0.0000000e+00   0.0000000e+00   2.5500000e+02   2.5500000e+02   2.5500000e+02   2.5500000e+02   2.5500000e+02   2.5500000e+02   2.5500000e+02   2.5500000e+02   2.5500000e+02   2.5500000e+02   2.5500000e+02   2.5500000e+02   2.5500000e+02   2.5500000e+02   2.5500000e+02   2.5500000e+02   2.5500000e+02   2.5500000e+02   2.5500000e+02   2.5500000e+02   2.5500000e+02   2.5500000e+02   2.5500000e+02   2.5500000e+02   2.5500000e+02   0.0000000e+00
   0.0000000e+00   2.5500000e+02   2.5500000e+02   2.5500000e+02   2.5500000e+02   2.5500000e+02   2.5500000e+02   2.5500000e+02   2.5500000e+02   2.5500000e+02   2.5500000e+02   2.5500000e+02   2.5500000e+02   2.5500000e+02   0.0000000e+00   0.0000000e+00   0.0000000e+00   0.0000000e+00   0.0000000e+00   0.0000000e+00   0.0000000e+00   2.5500000e+02   2.5500000e+02   2.5500000e+02   2.5500000e+02   2.5500000e+02   2.5500000e+02   0.0000000e+00   0.0000000e+00   0.0000000e+00   0.0000000e+00   0.0000000e+00   0.0000000e+00   0.0000000e+00   0.0000000e+00   2.5500000e+02   2.5500000e+02   2.5500000e+02   2.5500000e+02   2.5500000e+02   2.5500000e+02   2.5500000e+02   2.5500000e+02   2.5500000e+02   2.5500000e+02   2.5500000e+02   2.5500000e+02   2.5500000e+02   2.5500000e+02   2.5500000e+02   2.5500000e+02   2.5500000e+02   2.5500000e+02   2.5500000e+02   2.5500000e+02   2.5500000e+02   2.5500000e+02   2.5500000e+02   2.5500000e+02   2.5500000e+02   2.5500000e+02   2.5500000e+02   2.5500000e+02   2.5500000e+02   2.5500000e+02   2.5500000e+02   2.5500000e+02   0.0000000e+00   0.0000000e+00   2.5500000e+02   2.5500000e+02   0.0000000e+00   0.0000000e+00   0.0000000e+00   0.0000000e+00   2.5500000e+02   2.5500000e+02   2.5500000e+02   2.5500000e+02   2.5500000e+02   2.5500000e+02   2.5500000e+02   2.5500000e+02   2.5500000e+02   2.5500000e+02   2.5500000e+02   2.5500000e+02   2.5500000e+02   2.5500000e+02   2.5500000e+02   2.5500000e+02   2.5500000e+02   2.5500000e+02   2.5500000e+02   2.5500000e+02   0.0000000e+00   0.0000000e+00   0.0000000e+00   0.0000000e+00   0.0000000e+00   0.0000000e+00   0.0000000e+00   0.0000000e+00   0.0000000e+00   0.0000000e+00   2.5500000e+02   2.5500000e+02   2.5500000e+02   2.5500000e+02   2.5500000e+02   2.5500000e+02   0.0000000e+00   0.0000000e+00   0.0000000e+00   0.0000000e+00   0.0000000e+00   0.0000000e+00   0.0000000e+00   0.0000000e+00   0.0000000e+00   0.0000000e+00   0.0000000e+00   2.5500000e+02   2.5500000e+02   2.5500000e+02   0.0000000e+00   0.0000000e+00   2.5500000e+02   2.5500000e+02   2.5500000e+02   2.5500000e+02   2.5500000e+02   2.5500000e+02   0.0000000e+00   0.0000000e+00   0.0000000e+00   2.5500000e+02   2.5500000e+02   0.0000000e+00   0.0000000e+00   0.0000000e+00   0.0000000e+00   2.5500000e+02   2.5500000e+02   2.5500000e+02   2.5500000e+02   2.5500000e+02   2.5500000e+02   2.5500000e+02   2.5500000e+02   2.5500000e+02   2.5500000e+02   2.5500000e+02   2.5500000e+02   2.5500000e+02   2.5500000e+02   2.5500000e+02   2.5500000e+02   0.0000000e+00   0.0000000e+00   0.0000000e+00   2.5500000e+02   2.5500000e+02   2.5500000e+02   2.5500000e+02   2.5500000e+02   2.5500000e+02   2.5500000e+02   2.5500000e+02   2.5500000e+02   2.5500000e+02   2.5500000e+02   2.5500000e+02   2.5500000e+02   2.5500000e+02   2.5500000e+02   2.5500000e+02   2.5500000e+02   2.5500000e+02   0.0000000e+00   0.0000000e+00   0.0000000e+00   2.5500000e+02   2.5500000e+02   2.5500000e+02   2.5500000e+02   2.5500000e+02   2.5500000e+02   2.5500000e+02   2.5500000e+02   0.0000000e+00   0.0000000e+00   0.0000000e+00   0.0000000e+00   0.0000000e+00   0.0000000e+00   0.0000000e+00   2.5500000e+02   2.5500000e+02   2.5500000e+02   2.5500000e+02   2.5500000e+02   2.5500000e+02   0.0000000e+00   0.0000000e+00   0.0000000e+00   0.0000000e+00   0.0000000e+00   2.5500000e+02   2.5500000e+02   2.5500000e+02   2.5500000e+02   2.5500000e+02   2.5500000e+02   2.5500000e+02   2.5500000e+02   2.5500000e+02   2.5500000e+02   2.5500000e+02   2.5500000e+02   2.5500000e+02   2.5500000e+02   0.0000000e+00   0.0000000e+00   0.0000000e+00   0.0000000e+00   0.0000000e+00   0.0000000e+00   0.0000000e+00   0.0000000e+00   2.5500000e+02   2.5500000e+02   2.5500000e+02   2.5500000e+02   2.5500000e+02   2.5500000e+02   2.5500000e+02   2.5500000e+02   2.5500000e+02   2.5500000e+02   2.5500000e+02   2.5500000e+02   2.5500000e+02   2.5500000e+02   2.5500000e+02   2.5500000e+02   2.5500000e+02   2.5500000e+02   2.5500000e+02   2.5500000e+02   2.5500000e+02   2.5500000e+02   2.5500000e+02   2.5500000e+02   2.5500000e+02   0.0000000e+00
   0.0000000e+00   2.5500000e+02   2.5500000e+02   2.5500000e+02   2.5500000e+02   2.5500000e+02   2.5500000e+02   2.5500000e+02   2.5500000e+02   2.5500000e+02   2.5500000e+02   2.5500000e+02   2.5500000e+02   2.5500000e+02   2.5500000e+02   2.5500000e+02   0.0000000e+00   0.0000000e+00   0.0000000e+00   0.0000000e+00   0.0000000e+00   0.0000000e+00   0.0000000e+00   2.5500000e+02   2.5500000e+02   2.5500000e+02   2.5500000e+02   2.5500000e+02   2.5500000e+02   0.0000000e+00   0.0000000e+00   0.0000000e+00   0.0000000e+00   0.0000000e+00   0.0000000e+00   0.0000000e+00   0.0000000e+00   0.0000000e+00   2.5500000e+02   2.5500000e+02   2.5500000e+02   2.5500000e+02   2.5500000e+02   2.5500000e+02   2.5500000e+02   2.5500000e+02   2.5500000e+02   2.5500000e+02   2.5500000e+02   2.5500000e+02   2.5500000e+02   2.5500000e+02   2.5500000e+02   2.5500000e+02   2.5500000e+02   2.5500000e+02   2.5500000e+02   2.5500000e+02   2.5500000e+02   2.5500000e+02   2.5500000e+02   2.5500000e+02   2.5500000e+02   2.5500000e+02   2.5500000e+02   2.5500000e+02   2.5500000e+02   0.0000000e+00   0.0000000e+00   2.5500000e+02   2.5500000e+02   0.0000000e+00   0.0000000e+00   0.0000000e+00   0.0000000e+00   2.5500000e+02   2.5500000e+02   2.5500000e+02   2.5500000e+02   2.5500000e+02   2.5500000e+02   2.5500000e+02   2.5500000e+02   2.5500000e+02   2.5500000e+02   2.5500000e+02   2.5500000e+02   2.5500000e+02   2.5500000e+02   2.5500000e+02   2.5500000e+02   2.5500000e+02   0.0000000e+00   0.0000000e+00   0.0000000e+00   0.0000000e+00   0.0000000e+00   0.0000000e+00   0.0000000e+00   0.0000000e+00   0.0000000e+00   0.0000000e+00   2.5500000e+02   2.5500000e+02   2.5500000e+02   2.5500000e+02   2.5500000e+02   2.5500000e+02   0.0000000e+00   0.0000000e+00   0.0000000e+00   0.0000000e+00   0.0000000e+00   0.0000000e+00   0.0000000e+00   0.0000000e+00   0.0000000e+00   0.0000000e+00   0.0000000e+00   0.0000000e+00   0.0000000e+00   0.0000000e+00   0.0000000e+00   2.5500000e+02   2.5500000e+02   0.0000000e+00   0.0000000e+00   2.5500000e+02   2.5500000e+02   2.5500000e+02   2.5500000e+02   0.0000000e+00   0.0000000e+00   0.0000000e+00   0.0000000e+00   2.5500000e+02   2.5500000e+02   2.5500000e+02   0.0000000e+00   0.0000000e+00   0.0000000e+00   2.5500000e+02   2.5500000e+02   2.5500000e+02   2.5500000e+02   2.5500000e+02   2.5500000e+02   2.5500000e+02   2.5500000e+02   2.5500000e+02   2.5500000e+02   2.5500000e+02   2.5500000e+02   2.5500000e+02   2.5500000e+02   2.5500000e+02   2.5500000e+02   2.5500000e+02   0.0000000e+00   0.0000000e+00   0.0000000e+00   2.5500000e+02   2.5500000e+02   2.5500000e+02   2.5500000e+02   2.5500000e+02   2.5500000e+02   2.5500000e+02   2.5500000e+02   2.5500000e+02   2.5500000e+02   2.5500000e+02   2.5500000e+02   2.5500000e+02   2.5500000e+02   2.5500000e+02   2.5500000e+02   2.5500000e+02   2.5500000e+02   0.0000000e+00   0.0000000e+00   0.0000000e+00   2.5500000e+02   2.5500000e+02   2.5500000e+02   2.5500000e+02   2.5500000e+02   2.5500000e+02   2.5500000e+02   2.5500000e+02   0.0000000e+00   0.0000000e+00   0.0000000e+00   0.0000000e+00   0.0000000e+00   0.0000000e+00   0.0000000e+00   2.5500000e+02   2.5500000e+02   2.5500000e+02   2.5500000e+02   2.5500000e+02   2.5500000e+02   0.0000000e+00   0.0000000e+00   0.0000000e+00   0.0000000e+00   0.0000000e+00   2.5500000e+02   2.5500000e+02   2.5500000e+02   2.5500000e+02   2.5500000e+02   2.5500000e+02   2.5500000e+02   2.5500000e+02   2.5500000e+02   2.5500000e+02   2.5500000e+02   2.5500000e+02   2.5500000e+02   2.5500000e+02   2.5500000e+02   0.0000000e+00   0.0000000e+00   0.0000000e+00   0.0000000e+00   0.0000000e+00   0.0000000e+00   0.0000000e+00   2.5500000e+02   2.5500000e+02   2.5500000e+02   2.5500000e+02   2.5500000e+02   2.5500000e+02   2.5500000e+02   2.5500000e+02   2.5500000e+02   2.5500000e+02   2.5500000e+02   2.5500000e+02   2.5500000e+02   2.5500000e+02   2.5500000e+02   2.5500000e+02   2.5500000e+02   2.5500000e+02   2.5500000e+02   2.5500000e+02   2.5500000e+02   2.5500000e+02   2.5500000e+02   2.5500000e+02   2.5500000e+02   0.0000000e+00
   0.0000000e+00   2.5500000e+02   2.5500000e+02   2.5500000e+02   2.5500000e+02   2.5500000e+02   2.5500000e+02   2.5500000e+02   2.5500000e+02   2.5500000e+02   2.5500000e+02   2.5500000e+02   2.5500000e+02   2.5500000e+02   2.5500000e+02   2.5500000e+02   2.5500000e+02   2.5500000e+02   0.0000000e+00   0.0000000e+00   0.0000000e+00   0.0000000e+00   0.0000000e+00   0.0000000e+00   0.0000000e+00   0.0000000e+00   2.5500000e+02   2.5500000e+02   2.5500000e+02   2.5500000e+02   2.5500000e+02   0.0000000e+00   0.0000000e+00   0.0000000e+00   0.0000000e+00   0.0000000e+00   0.0000000e+00   0.0000000e+00   0.0000000e+00   0.0000000e+00   2.5500000e+02   2.5500000e+02   2.5500000e+02   2.5500000e+02   2.5500000e+02   2.5500000e+02   2.5500000e+02   2.5500000e+02   2.5500000e+02   2.5500000e+02   2.5500000e+02   2.5500000e+02   2.5500000e+02   2.5500000e+02   2.5500000e+02   2.5500000e+02   2.5500000e+02   2.5500000e+02   2.5500000e+02   2.5500000e+02   2.5500000e+02   2.5500000e+02   2.5500000e+02   2.5500000e+02   2.5500000e+02   2.5500000e+02   2.5500000e+02   0.0000000e+00   0.0000000e+00   2.5500000e+02   2.5500000e+02   0.0000000e+00   0.0000000e+00   0.0000000e+00   0.0000000e+00   2.5500000e+02   2.5500000e+02   2.5500000e+02   2.5500000e+02   2.5500000e+02   2.5500000e+02   2.5500000e+02   2.5500000e+02   2.5500000e+02   2.5500000e+02   2.5500000e+02   2.5500000e+02   2.5500000e+02   2.5500000e+02   0.0000000e+00   0.0000000e+00   0.0000000e+00   0.0000000e+00   0.0000000e+00   0.0000000e+00   0.0000000e+00   0.0000000e+00   0.0000000e+00   0.0000000e+00   2.5500000e+02   2.5500000e+02   2.5500000e+02   2.5500000e+02   2.5500000e+02   2.5500000e+02   2.5500000e+02   0.0000000e+00   0.0000000e+00   0.0000000e+00   0.0000000e+00   0.0000000e+00   0.0000000e+00   0.0000000e+00   0.0000000e+00   0.0000000e+00   0.0000000e+00   2.5500000e+02   2.5500000e+02   2.5500000e+02   0.0000000e+00   0.0000000e+00   0.0000000e+00   0.0000000e+00   2.5500000e+02   2.5500000e+02   2.5500000e+02   0.0000000e+00   0.0000000e+00   0.0000000e+00   0.0000000e+00   0.0000000e+00   0.0000000e+00   0.0000000e+00   0.0000000e+00   2.5500000e+02   2.5500000e+02   2.5500000e+02   0.0000000e+00   0.0000000e+00   0.0000000e+00   0.0000000e+00   2.5500000e+02   2.5500000e+02   2.5500000e+02   2.5500000e+02   2.5500000e+02   2.5500000e+02   2.5500000e+02   2.5500000e+02   2.5500000e+02   2.5500000e+02   2.5500000e+02   2.5500000e+02   2.5500000e+02   2.5500000e+02   2.5500000e+02   2.5500000e+02   2.5500000e+02   0.0000000e+00   0.0000000e+00   0.0000000e+00   2.5500000e+02   2.5500000e+02   2.5500000e+02   2.5500000e+02   2.5500000e+02   2.5500000e+02   2.5500000e+02   2.5500000e+02   2.5500000e+02   2.5500000e+02   2.5500000e+02   2.5500000e+02   2.5500000e+02   2.5500000e+02   2.5500000e+02   2.5500000e+02   2.5500000e+02   2.5500000e+02   0.0000000e+00   0.0000000e+00   0.0000000e+00   2.5500000e+02   2.5500000e+02   2.5500000e+02   2.5500000e+02   2.5500000e+02   2.5500000e+02   2.5500000e+02   2.5500000e+02   0.0000000e+00   0.0000000e+00   0.0000000e+00   0.0000000e+00   0.0000000e+00   0.0000000e+00   2.5500000e+02   2.5500000e+02   2.5500000e+02   2.5500000e+02   2.5500000e+02   2.5500000e+02   2.5500000e+02   0.0000000e+00   0.0000000e+00   0.0000000e+00   0.0000000e+00   0.0000000e+00   2.5500000e+02   2.5500000e+02   2.5500000e+02   2.5500000e+02   2.5500000e+02   2.5500000e+02   2.5500000e+02   2.5500000e+02   2.5500000e+02   2.5500000e+02   2.5500000e+02   2.5500000e+02   2.5500000e+02   2.5500000e+02   2.5500000e+02   0.0000000e+00   0.0000000e+00   0.0000000e+00   0.0000000e+00   0.0000000e+00   0.0000000e+00   0.0000000e+00   2.5500000e+02   2.5500000e+02   2.5500000e+02   2.5500000e+02   2.5500000e+02   2.5500000e+02   2.5500000e+02   2.5500000e+02   2.5500000e+02   2.5500000e+02   2.5500000e+02   2.5500000e+02   2.5500000e+02   2.5500000e+02   2.5500000e+02   2.5500000e+02   2.5500000e+02   2.5500000e+02   2.5500000e+02   2.5500000e+02   2.5500000e+02   2.5500000e+02   2.5500000e+02   2.5500000e+02   2.5500000e+02   0.0000000e+00
   0.0000000e+00   2.5500000e+02   2.5500000e+02   2.5500000e+02   2.5500000e+02   2.5500000e+02   2.5500000e+02   2.5500000e+02   2.5500000e+02   2.5500000e+02   2.5500000e+02   2.5500000e+02   2.5500000e+02   2.5500000e+02   2.5500000e+02   2.5500000e+02   2.5500000e+02   2.5500000e+02   2.5500000e+02   2.5500000e+02   0.0000000e+00   0.0000000e+00   0.0000000e+00   0.0000000e+00   0.0000000e+00   0.0000000e+00   0.0000000e+00   0.0000000e+00   2.5500000e+02   2.5500000e+02   2.5500000e+02   2.5500000e+02   2.5500000e+02   0.0000000e+00   0.0000000e+00   0.0000000e+00   0.0000000e+00   0.0000000e+00   0.0000000e+00   0.0000000e+00   0.0000000e+00   0.0000000e+00   2.5500000e+02   2.5500000e+02   2.5500000e+02   2.5500000e+02   2.5500000e+02   2.5500000e+02   2.5500000e+02   2.5500000e+02   2.5500000e+02   2.5500000e+02   2.5500000e+02   2.5500000e+02   2.5500000e+02   2.5500000e+02   2.5500000e+02   2.5500000e+02   2.5500000e+02   2.5500000e+02   2.5500000e+02   2.5500000e+02   2.5500000e+02   2.5500000e+02   2.5500000e+02   2.5500000e+02   2.5500000e+02   0.0000000e+00   0.0000000e+00   2.5500000e+02   2.5500000e+02   0.0000000e+00   0.0000000e+00   0.0000000e+00   0.0000000e+00   2.5500000e+02   2.5500000e+02   2.5500000e+02   2.5500000e+02   2.5500000e+02   2.5500000e+02   2.5500000e+02   2.5500000e+02   2.5500000e+02   2.5500000e+02   2.5500000e+02   0.0000000e+00   0.0000000e+00   0.0000000e+00   0.0000000e+00   0.0000000e+00   0.0000000e+00   0.0000000e+00   0.0000000e+00   0.0000000e+00   0.0000000e+00   0.0000000e+00   2.5500000e+02   2.5500000e+02   2.5500000e+02   2.5500000e+02   2.5500000e+02   2.5500000e+02   0.0000000e+00   0.0000000e+00   0.0000000e+00   0.0000000e+00   0.0000000e+00   0.0000000e+00   0.0000000e+00   0.0000000e+00   0.0000000e+00   0.0000000e+00   2.5500000e+02   2.5500000e+02   2.5500000e+02   2.5500000e+02   2.5500000e+02   2.5500000e+02   2.5500000e+02   0.0000000e+00   0.0000000e+00   0.0000000e+00   0.0000000e+00   2.5500000e+02   2.5500000e+02   0.0000000e+00   0.0000000e+00   0.0000000e+00   0.0000000e+00   0.0000000e+00   0.0000000e+00   0.0000000e+00   2.5500000e+02   2.5500000e+02   2.5500000e+02   0.0000000e+00   0.0000000e+00   0.0000000e+00   0.0000000e+00   2.5500000e+02   2.5500000e+02   2.5500000e+02   2.5500000e+02   2.5500000e+02   2.5500000e+02   2.5500000e+02   2.5500000e+02   2.5500000e+02   2.5500000e+02   2.5500000e+02   2.5500000e+02   2.5500000e+02   2.5500000e+02   2.5500000e+02   2.5500000e+02   2.5500000e+02   2.5500000e+02   0.0000000e+00   0.0000000e+00   0.0000000e+00   2.5500000e+02   2.5500000e+02   2.5500000e+02   2.5500000e+02   2.5500000e+02   2.5500000e+02   2.5500000e+02   2.5500000e+02   2.5500000e+02   2.5500000e+02   2.5500000e+02   2.5500000e+02   2.5500000e+02   2.5500000e+02   2.5500000e+02   2.5500000e+02   2.5500000e+02   2.5500000e+02   0.0000000e+00   0.0000000e+00   0.0000000e+00   2.5500000e+02   2.5500000e+02   2.5500000e+02   2.5500000e+02   2.5500000e+02   2.5500000e+02   2.5500000e+02   2.5500000e+02   0.0000000e+00   0.0000000e+00   0.0000000e+00   0.0000000e+00   0.0000000e+00   0.0000000e+00   2.5500000e+02   2.5500000e+02   2.5500000e+02   2.5500000e+02   2.5500000e+02   2.5500000e+02   2.5500000e+02   0.0000000e+00   0.0000000e+00   0.0000000e+00   0.0000000e+00   0.0000000e+00   2.5500000e+02   2.5500000e+02   2.5500000e+02   2.5500000e+02   2.5500000e+02   2.5500000e+02   2.5500000e+02   2.5500000e+02   2.5500000e+02   2.5500000e+02   2.5500000e+02   2.5500000e+02   2.5500000e+02   2.5500000e+02   2.5500000e+02   0.0000000e+00   0.0000000e+00   0.0000000e+00   0.0000000e+00   0.0000000e+00   0.0000000e+00   0.0000000e+00   2.5500000e+02   2.5500000e+02   2.5500000e+02   2.5500000e+02   2.5500000e+02   2.5500000e+02   2.5500000e+02   2.5500000e+02   2.5500000e+02   2.5500000e+02   2.5500000e+02   2.5500000e+02   2.5500000e+02   2.5500000e+02   2.5500000e+02   2.5500000e+02   2.5500000e+02   2.5500000e+02   2.5500000e+02   2.5500000e+02   2.5500000e+02   2.5500000e+02   2.5500000e+02   2.5500000e+02   2.5500000e+02   0.0000000e+00
   0.0000000e+00   2.5500000e+02   2.5500000e+02   2.5500000e+02   2.5500000e+02   2.5500000e+02   2.5500000e+02   2.5500000e+02   2.5500000e+02   2.5500000e+02   2.5500000e+02   2.5500000e+02   2.5500000e+02   2.5500000e+02   2.5500000e+02   2.5500000e+02   2.5500000e+02   2.5500000e+02   2.5500000e+02   2.5500000e+02   2.5500000e+02   2.5500000e+02   0.0000000e+00   0.0000000e+00   0.0000000e+00   0.0000000e+00   0.0000000e+00   0.0000000e+00   0.0000000e+00   0.0000000e+00   2.5500000e+02   2.5500000e+02   2.5500000e+02   2.5500000e+02   2.5500000e+02   2.5500000e+02   0.0000000e+00   0.0000000e+00   0.0000000e+00   0.0000000e+00   0.0000000e+00   0.0000000e+00   0.0000000e+00   0.0000000e+00   0.0000000e+00   2.5500000e+02   2.5500000e+02   2.5500000e+02   2.5500000e+02   2.5500000e+02   2.5500000e+02   2.5500000e+02   2.5500000e+02   2.5500000e+02   2.5500000e+02   2.5500000e+02   2.5500000e+02   2.5500000e+02   2.5500000e+02   2.5500000e+02   2.5500000e+02   2.5500000e+02   2.5500000e+02   2.5500000e+02   2.5500000e+02   2.5500000e+02   2.5500000e+02   0.0000000e+00   0.0000000e+00   0.0000000e+00   2.5500000e+02   0.0000000e+00   0.0000000e+00   0.0000000e+00   0.0000000e+00   2.5500000e+02   2.5500000e+02   2.5500000e+02   2.5500000e+02   2.5500000e+02   2.5500000e+02   2.5500000e+02   2.5500000e+02   0.0000000e+00   0.0000000e+00   0.0000000e+00   0.0000000e+00   0.0000000e+00   0.0000000e+00   0.0000000e+00   0.0000000e+00   0.0000000e+00   0.0000000e+00   0.0000000e+00   2.5500000e+02   2.5500000e+02   2.5500000e+02   2.5500000e+02   2.5500000e+02   2.5500000e+02   2.5500000e+02   0.0000000e+00   0.0000000e+00   0.0000000e+00   0.0000000e+00   0.0000000e+00   0.0000000e+00   0.0000000e+00   0.0000000e+00   0.0000000e+00   2.5500000e+02   2.5500000e+02   2.5500000e+02   2.5500000e+02   2.5500000e+02   2.5500000e+02   2.5500000e+02   2.5500000e+02   2.5500000e+02   2.5500000e+02   2.5500000e+02   0.0000000e+00   0.0000000e+00   0.0000000e+00   0.0000000e+00   2.5500000e+02   2.5500000e+02   0.0000000e+00   0.0000000e+00   0.0000000e+00   0.0000000e+00   0.0000000e+00   2.5500000e+02   2.5500000e+02   2.5500000e+02   0.0000000e+00   0.0000000e+00   0.0000000e+00   0.0000000e+00   2.5500000e+02   2.5500000e+02   2.5500000e+02   2.5500000e+02   2.5500000e+02   2.5500000e+02   2.5500000e+02   2.5500000e+02   2.5500000e+02   2.5500000e+02   2.5500000e+02   2.5500000e+02   2.5500000e+02   2.5500000e+02   2.5500000e+02   2.5500000e+02   2.5500000e+02   2.5500000e+02   2.5500000e+02   0.0000000e+00   0.0000000e+00   0.0000000e+00   2.5500000e+02   2.5500000e+02   2.5500000e+02   2.5500000e+02   2.5500000e+02   2.5500000e+02   2.5500000e+02   2.5500000e+02   2.5500000e+02   2.5500000e+02   2.5500000e+02   2.5500000e+02   2.5500000e+02   2.5500000e+02   2.5500000e+02   2.5500000e+02   2.5500000e+02   2.5500000e+02   0.0000000e+00   0.0000000e+00   0.0000000e+00   2.5500000e+02   2.5500000e+02   2.5500000e+02   2.5500000e+02   2.5500000e+02   2.5500000e+02   2.5500000e+02   2.5500000e+02   0.0000000e+00   0.0000000e+00   0.0000000e+00   0.0000000e+00   0.0000000e+00   0.0000000e+00   2.5500000e+02   2.5500000e+02   2.5500000e+02   2.5500000e+02   2.5500000e+02   2.5500000e+02   2.5500000e+02   2.5500000e+02   0.0000000e+00   0.0000000e+00   0.0000000e+00   0.0000000e+00   2.5500000e+02   2.5500000e+02   2.5500000e+02   2.5500000e+02   2.5500000e+02   2.5500000e+02   2.5500000e+02   2.5500000e+02   2.5500000e+02   2.5500000e+02   2.5500000e+02   2.5500000e+02   2.5500000e+02   2.5500000e+02   2.5500000e+02   0.0000000e+00   0.0000000e+00   0.0000000e+00   0.0000000e+00   0.0000000e+00   0.0000000e+00   0.0000000e+00   2.5500000e+02   2.5500000e+02   2.5500000e+02   2.5500000e+02   2.5500000e+02   2.5500000e+02   2.5500000e+02   2.5500000e+02   2.5500000e+02   2.5500000e+02   2.5500000e+02   2.5500000e+02   2.5500000e+02   2.5500000e+02   2.5500000e+02   2.5500000e+02   2.5500000e+02   2.5500000e+02   2.5500000e+02   2.5500000e+02   2.5500000e+02   2.5500000e+02   2.5500000e+02   2.5500000e+02   2.5500000e+02   0.0000000e+00
   0.0000000e+00   2.5500000e+02   2.5500000e+02   2.5500000e+02   2.5500000e+02   2.5500000e+02   2.5500000e+02   2.5500000e+02   2.5500000e+02   2.5500000e+02   2.5500000e+02   2.5500000e+02   2.5500000e+02   2.5500000e+02   2.5500000e+02   2.5500000e+02   2.5500000e+02   2.5500000e+02   2.5500000e+02   2.5500000e+02   2.5500000e+02   2.5500000e+02   2.5500000e+02   2.5500000e+02   2.5500000e+02   0.0000000e+00   0.0000000e+00   0.0000000e+00   0.0000000e+00   0.0000000e+00   0.0000000e+00   0.0000000e+00   0.0000000e+00   2.5500000e+02   2.5500000e+02   2.5500000e+02   2.5500000e+02   2.5500000e+02   0.0000000e+00   0.0000000e+00   0.0000000e+00   0.0000000e+00   0.0000000e+00   0.0000000e+00   0.0000000e+00   0.0000000e+00   0.0000000e+00   2.5500000e+02   2.5500000e+02   2.5500000e+02   2.5500000e+02   2.5500000e+02   2.5500000e+02   2.5500000e+02   2.5500000e+02   2.5500000e+02   2.5500000e+02   2.5500000e+02   2.5500000e+02   2.5500000e+02   2.5500000e+02   2.5500000e+02   2.5500000e+02   2.5500000e+02   2.5500000e+02   2.5500000e+02   2.5500000e+02   0.0000000e+00   0.0000000e+00   0.0000000e+00   2.5500000e+02   2.5500000e+02   0.0000000e+00   0.0000000e+00   0.0000000e+00   2.5500000e+02   2.5500000e+02   2.5500000e+02   2.5500000e+02   2.5500000e+02   0.0000000e+00   0.0000000e+00   0.0000000e+00   0.0000000e+00   0.0000000e+00   0.0000000e+00   0.0000000e+00   0.0000000e+00   0.0000000e+00   0.0000000e+00   0.0000000e+00   2.5500000e+02   2.5500000e+02   2.5500000e+02   2.5500000e+02   2.5500000e+02   2.5500000e+02   2.5500000e+02   2.5500000e+02   0.0000000e+00   0.0000000e+00   0.0000000e+00   0.0000000e+00   0.0000000e+00   0.0000000e+00   0.0000000e+00   0.0000000e+00   2.5500000e+02   2.5500000e+02   2.5500000e+02   2.5500000e+02   2.5500000e+02   2.5500000e+02   2.5500000e+02   2.5500000e+02   2.5500000e+02   2.5500000e+02   2.5500000e+02   2.5500000e+02   2.5500000e+02   2.5500000e+02   2.5500000e+02   0.0000000e+00   0.0000000e+00   0.0000000e+00   2.5500000e+02   2.5500000e+02   2.5500000e+02   0.0000000e+00   0.0000000e+00   0.0000000e+00   2.5500000e+02   2.5500000e+02   2.5500000e+02   0.0000000e+00   0.0000000e+00   0.0000000e+00   0.0000000e+00   2.5500000e+02   2.5500000e+02   2.5500000e+02   2.5500000e+02   2.5500000e+02   2.5500000e+02   2.5500000e+02   2.5500000e+02   2.5500000e+02   2.5500000e+02   2.5500000e+02   2.5500000e+02   2.5500000e+02   2.5500000e+02   2.5500000e+02   2.5500000e+02   2.5500000e+02   2.5500000e+02   2.5500000e+02   2.5500000e+02   0.0000000e+00   0.0000000e+00   0.0000000e+00   2.5500000e+02   2.5500000e+02   2.5500000e+02   2.5500000e+02   2.5500000e+02   2.5500000e+02   2.5500000e+02   2.5500000e+02   2.5500000e+02   2.5500000e+02   2.5500000e+02   2.5500000e+02   2.5500000e+02   2.5500000e+02   2.5500000e+02   2.5500000e+02   2.5500000e+02   2.5500000e+02   0.0000000e+00   0.0000000e+00   0.0000000e+00   2.5500000e+02   2.5500000e+02   2.5500000e+02   2.5500000e+02   2.5500000e+02   2.5500000e+02   2.5500000e+02   2.5500000e+02   0.0000000e+00   0.0000000e+00   0.0000000e+00   0.0000000e+00   0.0000000e+00   0.0000000e+00   2.5500000e+02   2.5500000e+02   2.5500000e+02   2.5500000e+02   2.5500000e+02   2.5500000e+02   2.5500000e+02   2.5500000e+02   0.0000000e+00   0.0000000e+00   0.0000000e+00   0.0000000e+00   2.5500000e+02   2.5500000e+02   2.5500000e+02   2.5500000e+02   2.5500000e+02   2.5500000e+02   2.5500000e+02   2.5500000e+02   2.5500000e+02   2.5500000e+02   2.5500000e+02   2.5500000e+02   2.5500000e+02   2.5500000e+02   2.5500000e+02   0.0000000e+00   0.0000000e+00   0.0000000e+00   0.0000000e+00   0.0000000e+00   0.0000000e+00   0.0000000e+00   2.5500000e+02   2.5500000e+02   2.5500000e+02   2.5500000e+02   2.5500000e+02   2.5500000e+02   2.5500000e+02   2.5500000e+02   2.5500000e+02   2.5500000e+02   2.5500000e+02   2.5500000e+02   2.5500000e+02   2.5500000e+02   2.5500000e+02   2.5500000e+02   2.5500000e+02   2.5500000e+02   2.5500000e+02   2.5500000e+02   2.5500000e+02   2.5500000e+02   2.5500000e+02   2.5500000e+02   2.5500000e+02   0.0000000e+00
   0.0000000e+00   2.5500000e+02   2.5500000e+02   2.5500000e+02   2.5500000e+02   2.5500000e+02   2.5500000e+02   2.5500000e+02   2.5500000e+02   2.5500000e+02   2.5500000e+02   2.5500000e+02   2.5500000e+02   2.5500000e+02   2.5500000e+02   2.5500000e+02   2.5500000e+02   2.5500000e+02   2.5500000e+02   2.5500000e+02   2.5500000e+02   2.5500000e+02   2.5500000e+02   2.5500000e+02   2.5500000e+02   2.5500000e+02   2.5500000e+02   0.0000000e+00   0.0000000e+00   0.0000000e+00   0.0000000e+00   0.0000000e+00   0.0000000e+00   0.0000000e+00   0.0000000e+00   2.5500000e+02   2.5500000e+02   2.5500000e+02   2.5500000e+02   2.5500000e+02   0.0000000e+00   0.0000000e+00   0.0000000e+00   0.0000000e+00   0.0000000e+00   0.0000000e+00   0.0000000e+00   0.0000000e+00   0.0000000e+00   0.0000000e+00   2.5500000e+02   2.5500000e+02   2.5500000e+02   2.5500000e+02   2.5500000e+02   2.5500000e+02   2.5500000e+02   2.5500000e+02   2.5500000e+02   2.5500000e+02   2.5500000e+02   2.5500000e+02   2.5500000e+02   2.5500000e+02   2.5500000e+02   2.5500000e+02   2.5500000e+02   0.0000000e+00   0.0000000e+00   0.0000000e+00   2.5500000e+02   2.5500000e+02   0.0000000e+00   0.0000000e+00   0.0000000e+00   0.0000000e+00   0.0000000e+00   0.0000000e+00   0.0000000e+00   0.0000000e+00   0.0000000e+00   0.0000000e+00   0.0000000e+00   0.0000000e+00   0.0000000e+00   0.0000000e+00   0.0000000e+00   0.0000000e+00   2.5500000e+02   2.5500000e+02   2.5500000e+02   2.5500000e+02   2.5500000e+02   2.5500000e+02   2.5500000e+02   2.5500000e+02   2.5500000e+02   2.5500000e+02   0.0000000e+00   0.0000000e+00   0.0000000e+00   0.0000000e+00   0.0000000e+00   0.0000000e+00   0.0000000e+00   2.5500000e+02   2.5500000e+02   2.5500000e+02   2.5500000e+02   2.5500000e+02   2.5500000e+02   2.5500000e+02   2.5500000e+02   2.5500000e+02   2.5500000e+02   2.5500000e+02   2.5500000e+02   2.5500000e+02   2.5500000e+02   2.5500000e+02   2.5500000e+02   2.5500000e+02   2.5500000e+02   0.0000000e+00   0.0000000e+00   0.0000000e+00   2.5500000e+02   2.5500000e+02   2.5500000e+02   2.5500000e+02   2.5500000e+02   2.5500000e+02   2.5500000e+02   0.0000000e+00   0.0000000e+00   0.0000000e+00   0.0000000e+00   2.5500000e+02   2.5500000e+02   2.5500000e+02   2.5500000e+02   2.5500000e+02   2.5500000e+02   2.5500000e+02   2.5500000e+02   2.5500000e+02   2.5500000e+02   2.5500000e+02   2.5500000e+02   2.5500000e+02   2.5500000e+02   2.5500000e+02   2.5500000e+02   2.5500000e+02   2.5500000e+02   2.5500000e+02   2.5500000e+02   2.5500000e+02   0.0000000e+00   0.0000000e+00   0.0000000e+00   2.5500000e+02   2.5500000e+02   2.5500000e+02   2.5500000e+02   2.5500000e+02   2.5500000e+02   2.5500000e+02   2.5500000e+02   2.5500000e+02   2.5500000e+02   2.5500000e+02   2.5500000e+02   2.5500000e+02   2.5500000e+02   2.5500000e+02   2.5500000e+02   2.5500000e+02   2.5500000e+02   0.0000000e+00   0.0000000e+00   0.0000000e+00   2.5500000e+02   2.5500000e+02   2.5500000e+02   2.5500000e+02   2.5500000e+02   2.5500000e+02   2.5500000e+02   2.5500000e+02   0.0000000e+00   0.0000000e+00   0.0000000e+00   0.0000000e+00   0.0000000e+00   0.0000000e+00   2.5500000e+02   2.5500000e+02   2.5500000e+02   2.5500000e+02   2.5500000e+02   2.5500000e+02   2.5500000e+02   2.5500000e+02   0.0000000e+00   0.0000000e+00   0.0000000e+00   0.0000000e+00   2.5500000e+02   2.5500000e+02   2.5500000e+02   2.5500000e+02   2.5500000e+02   2.5500000e+02   2.5500000e+02   2.5500000e+02   2.5500000e+02   2.5500000e+02   2.5500000e+02   2.5500000e+02   2.5500000e+02   2.5500000e+02   2.5500000e+02   0.0000000e+00   0.0000000e+00   0.0000000e+00   0.0000000e+00   0.0000000e+00   0.0000000e+00   0.0000000e+00   2.5500000e+02   2.5500000e+02   2.5500000e+02   2.5500000e+02   2.5500000e+02   2.5500000e+02   2.5500000e+02   2.5500000e+02   2.5500000e+02   2.5500000e+02   2.5500000e+02   2.5500000e+02   2.5500000e+02   2.5500000e+02   2.5500000e+02   2.5500000e+02   2.5500000e+02   2.5500000e+02   2.5500000e+02   2.5500000e+02   2.5500000e+02   2.5500000e+02   2.5500000e+02   2.5500000e+02   2.5500000e+02   0.0000000e+00
   0.0000000e+00   2.5500000e+02   2.5500000e+02   2.5500000e+02   2.5500000e+02   2.5500000e+02   2.5500000e+02   2.5500000e+02   2.5500000e+02   2.5500000e+02   2.5500000e+02   2.5500000e+02   2.5500000e+02   2.5500000e+02   2.5500000e+02   2.5500000e+02   2.5500000e+02   2.5500000e+02   2.5500000e+02   2.5500000e+02   2.5500000e+02   2.5500000e+02   2.5500000e+02   2.5500000e+02   2.5500000e+02   2.5500000e+02   2.5500000e+02   2.5500000e+02   2.5500000e+02   0.0000000e+00   0.0000000e+00   0.0000000e+00   0.0000000e+00   0.0000000e+00   0.0000000e+00   0.0000000e+00   0.0000000e+00   2.5500000e+02   2.5500000e+02   2.5500000e+02   2.5500000e+02   2.5500000e+02   2.5500000e+02   0.0000000e+00   0.0000000e+00   0.0000000e+00   0.0000000e+00   0.0000000e+00   0.0000000e+00   0.0000000e+00   0.0000000e+00   0.0000000e+00   2.5500000e+02   2.5500000e+02   2.5500000e+02   2.5500000e+02   2.5500000e+02   2.5500000e+02   2.5500000e+02   2.5500000e+02   2.5500000e+02   2.5500000e+02   2.5500000e+02   2.5500000e+02   2.5500000e+02   2.5500000e+02   2.5500000e+02   0.0000000e+00   0.0000000e+00   0.0000000e+00   2.5500000e+02   2.5500000e+02   0.0000000e+00   0.0000000e+00   0.0000000e+00   0.0000000e+00   0.0000000e+00   0.0000000e+00   0.0000000e+00   0.0000000e+00   0.0000000e+00   0.0000000e+00   0.0000000e+00   0.0000000e+00   0.0000000e+00   2.5500000e+02   2.5500000e+02   2.5500000e+02   2.5500000e+02   2.5500000e+02   2.5500000e+02   2.5500000e+02   2.5500000e+02   2.5500000e+02   2.5500000e+02   2.5500000e+02   2.5500000e+02   2.5500000e+02   2.5500000e+02   0.0000000e+00   0.0000000e+00   0.0000000e+00   0.0000000e+00   0.0000000e+00   2.5500000e+02   2.5500000e+02   2.5500000e+02   2.5500000e+02   2.5500000e+02   2.5500000e+02   2.5500000e+02   2.5500000e+02   2.5500000e+02   2.5500000e+02   2.5500000e+02   2.5500000e+02   2.5500000e+02   2.5500000e+02   2.5500000e+02   2.5500000e+02   2.5500000e+02   2.5500000e+02   2.5500000e+02   0.0000000e+00   0.0000000e+00   0.0000000e+00   2.5500000e+02   2.5500000e+02   2.5500000e+02   2.5500000e+02   2.5500000e+02   2.5500000e+02   2.5500000e+02   0.0000000e+00   0.0000000e+00   0.0000000e+00   0.0000000e+00   2.5500000e+02   2.5500000e+02   2.5500000e+02   2.5500000e+02   2.5500000e+02   2.5500000e+02   2.5500000e+02   2.5500000e+02   2.5500000e+02   2.5500000e+02   2.5500000e+02   2.5500000e+02   2.5500000e+02   2.5500000e+02   2.5500000e+02   2.5500000e+02   2.5500000e+02   2.5500000e+02   2.5500000e+02   2.5500000e+02   2.5500000e+02   0.0000000e+00   0.0000000e+00   0.0000000e+00   2.5500000e+02   2.5500000e+02   2.5500000e+02   2.5500000e+02   2.5500000e+02   2.5500000e+02   2.5500000e+02   2.5500000e+02   2.5500000e+02   2.5500000e+02   2.5500000e+02   2.5500000e+02   2.5500000e+02   2.5500000e+02   2.5500000e+02   2.5500000e+02   2.5500000e+02   2.5500000e+02   0.0000000e+00   0.0000000e+00   0.0000000e+00   2.5500000e+02   2.5500000e+02   2.5500000e+02   2.5500000e+02   2.5500000e+02   2.5500000e+02   2.5500000e+02   2.5500000e+02   2.5500000e+02   0.0000000e+00   0.0000000e+00   0.0000000e+00   0.0000000e+00   0.0000000e+00   2.5500000e+02   2.5500000e+02   2.5500000e+02   2.5500000e+02   2.5500000e+02   2.5500000e+02   2.5500000e+02   2.5500000e+02   0.0000000e+00   0.0000000e+00   0.0000000e+00   0.0000000e+00   2.5500000e+02   2.5500000e+02   2.5500000e+02   2.5500000e+02   2.5500000e+02   2.5500000e+02   2.5500000e+02   2.5500000e+02   2.5500000e+02   2.5500000e+02   2.5500000e+02   2.5500000e+02   2.5500000e+02   2.5500000e+02   2.5500000e+02   0.0000000e+00   0.0000000e+00   0.0000000e+00   0.0000000e+00   0.0000000e+00   0.0000000e+00   0.0000000e+00   0.0000000e+00   2.5500000e+02   2.5500000e+02   2.5500000e+02   2.5500000e+02   2.5500000e+02   2.5500000e+02   2.5500000e+02   2.5500000e+02   2.5500000e+02   2.5500000e+02   2.5500000e+02   2.5500000e+02   2.5500000e+02   2.5500000e+02   2.5500000e+02   2.5500000e+02   2.5500000e+02   2.5500000e+02   2.5500000e+02   2.5500000e+02   2.5500000e+02   2.5500000e+02   2.5500000e+02   2.5500000e+02   0.0000000e+00
   0.0000000e+00   2.5500000e+02   2.5500000e+02   2.5500000e+02   2.5500000e+02   2.5500000e+02   2.5500000e+02   2.5500000e+02   2.5500000e+02   2.5500000e+02   2.5500000e+02   2.5500000e+02   2.5500000e+02   2.5500000e+02   2.5500000e+02   2.5500000e+02   2.5500000e+02   2.5500000e+02   2.5500000e+02   2.5500000e+02   2.5500000e+02   2.5500000e+02   2.5500000e+02   2.5500000e+02   2.5500000e+02   2.5500000e+02   2.5500000e+02   2.5500000e+02   2.5500000e+02   2.5500000e+02   2.5500000e+02   0.0000000e+00   0.0000000e+00   0.0000000e+00   0.0000000e+00   0.0000000e+00   0.0000000e+00   0.0000000e+00   0.0000000e+00   0.0000000e+00   2.5500000e+02   2.5500000e+02   2.5500000e+02   2.5500000e+02   2.5500000e+02   0.0000000e+00   0.0000000e+00   0.0000000e+00   0.0000000e+00   0.0000000e+00   0.0000000e+00   0.0000000e+00   0.0000000e+00   0.0000000e+00   0.0000000e+00   2.5500000e+02   2.5500000e+02   2.5500000e+02   2.5500000e+02   2.5500000e+02   2.5500000e+02   2.5500000e+02   2.5500000e+02   2.5500000e+02   2.5500000e+02   2.5500000e+02   2.5500000e+02   0.0000000e+00   0.0000000e+00   2.5500000e+02   2.5500000e+02   2.5500000e+02   0.0000000e+00   0.0000000e+00   0.0000000e+00   0.0000000e+00   0.0000000e+00   0.0000000e+00   0.0000000e+00   0.0000000e+00   0.0000000e+00   0.0000000e+00   2.5500000e+02   2.5500000e+02   2.5500000e+02   2.5500000e+02   2.5500000e+02   2.5500000e+02   2.5500000e+02   2.5500000e+02   0.0000000e+00   0.0000000e+00   0.0000000e+00   0.0000000e+00   0.0000000e+00   0.0000000e+00   2.5500000e+02   2.5500000e+02   2.5500000e+02   0.0000000e+00   0.0000000e+00   0.0000000e+00   0.0000000e+00   2.5500000e+02   2.5500000e+02   2.5500000e+02   2.5500000e+02   2.5500000e+02   2.5500000e+02   2.5500000e+02   2.5500000e+02   2.5500000e+02   2.5500000e+02   2.5500000e+02   2.5500000e+02   2.5500000e+02   2.5500000e+02   2.5500000e+02   2.5500000e+02   2.5500000e+02   2.5500000e+02   2.5500000e+02   2.5500000e+02   2.5500000e+02   0.0000000e+00   0.0000000e+00   0.0000000e+00   2.5500000e+02   2.5500000e+02   2.5500000e+02   2.5500000e+02   2.5500000e+02   0.0000000e+00   0.0000000e+00   0.0000000e+00   0.0000000e+00   2.5500000e+02   2.5500000e+02   2.5500000e+02   2.5500000e+02   2.5500000e+02   2.5500000e+02   2.5500000e+02   2.5500000e+02   2.5500000e+02   2.5500000e+02   2.5500000e+02   2.5500000e+02   2.5500000e+02   2.5500000e+02   2.5500000e+02   2.5500000e+02   2.5500000e+02   2.5500000e+02   2.5500000e+02   2.5500000e+02   2.5500000e+02   2.5500000e+02   0.0000000e+00   0.0000000e+00   0.0000000e+00   2.5500000e+02   2.5500000e+02   2.5500000e+02   2.5500000e+02   2.5500000e+02   2.5500000e+02   2.5500000e+02   2.5500000e+02   2.5500000e+02   2.5500000e+02   2.5500000e+02   2.5500000e+02   2.5500000e+02   2.5500000e+02   2.5500000e+02   2.5500000e+02   2.5500000e+02   2.5500000e+02   0.0000000e+00   0.0000000e+00   0.0000000e+00   2.5500000e+02   2.5500000e+02   2.5500000e+02   2.5500000e+02   2.5500000e+02   2.5500000e+02   2.5500000e+02   2.5500000e+02   2.5500000e+02   0.0000000e+00   0.0000000e+00   0.0000000e+00   0.0000000e+00   0.0000000e+00   2.5500000e+02   2.5500000e+02   2.5500000e+02   2.5500000e+02   2.5500000e+02   2.5500000e+02   2.5500000e+02   2.5500000e+02   0.0000000e+00   0.0000000e+00   0.0000000e+00   0.0000000e+00   0.0000000e+00   2.5500000e+02   2.5500000e+02   2.5500000e+02   2.5500000e+02   2.5500000e+02   2.5500000e+02   2.5500000e+02   2.5500000e+02   2.5500000e+02   2.5500000e+02   2.5500000e+02   2.5500000e+02   2.5500000e+02   2.5500000e+02   0.0000000e+00   0.0000000e+00   0.0000000e+00   0.0000000e+00   0.0000000e+00   0.0000000e+00   0.0000000e+00   0.0000000e+00   2.5500000e+02   2.5500000e+02   2.5500000e+02   2.5500000e+02   2.5500000e+02   2.5500000e+02   2.5500000e+02   2.5500000e+02   2.5500000e+02   2.5500000e+02   2.5500000e+02   2.5500000e+02   2.5500000e+02   2.5500000e+02   2.5500000e+02   2.5500000e+02   2.5500000e+02   2.5500000e+02   2.5500000e+02   2.5500000e+02   2.5500000e+02   2.5500000e+02   2.5500000e+02   2.5500000e+02   0.0000000e+00
   0.0000000e+00   2.5500000e+02   2.5500000e+02   2.5500000e+02   2.5500000e+02   2.5500000e+02   2.5500000e+02   2.5500000e+02   2.5500000e+02   2.5500000e+02   2.5500000e+02   2.5500000e+02   2.5500000e+02   2.5500000e+02   2.5500000e+02   2.5500000e+02   2.5500000e+02   2.5500000e+02   2.5500000e+02   2.5500000e+02   2.5500000e+02   2.5500000e+02   2.5500000e+02   2.5500000e+02   2.5500000e+02   2.5500000e+02   2.5500000e+02   2.5500000e+02   2.5500000e+02   2.5500000e+02   2.5500000e+02   2.5500000e+02   2.5500000e+02   2.5500000e+02   0.0000000e+00   0.0000000e+00   0.0000000e+00   0.0000000e+00   0.0000000e+00   0.0000000e+00   0.0000000e+00   0.0000000e+00   2.5500000e+02   2.5500000e+02   2.5500000e+02   2.5500000e+02   2.5500000e+02   2.5500000e+02   0.0000000e+00   0.0000000e+00   0.0000000e+00   0.0000000e+00   0.0000000e+00   0.0000000e+00   0.0000000e+00   0.0000000e+00   0.0000000e+00   0.0000000e+00   2.5500000e+02   2.5500000e+02   2.5500000e+02   2.5500000e+02   2.5500000e+02   2.5500000e+02   2.5500000e+02   2.5500000e+02   0.0000000e+00   0.0000000e+00   0.0000000e+00   2.5500000e+02   2.5500000e+02   2.5500000e+02   0.0000000e+00   0.0000000e+00   0.0000000e+00   0.0000000e+00   0.0000000e+00   0.0000000e+00   0.0000000e+00   2.5500000e+02   2.5500000e+02   2.5500000e+02   2.5500000e+02   2.5500000e+02   2.5500000e+02   2.5500000e+02   2.5500000e+02   0.0000000e+00   0.0000000e+00   0.0000000e+00   0.0000000e+00   0.0000000e+00   0.0000000e+00   0.0000000e+00   0.0000000e+00   0.0000000e+00   0.0000000e+00   2.5500000e+02   2.5500000e+02   2.5500000e+02   0.0000000e+00   0.0000000e+00   0.0000000e+00   2.5500000e+02   2.5500000e+02   2.5500000e+02   2.5500000e+02   2.5500000e+02   2.5500000e+02   2.5500000e+02   2.5500000e+02   2.5500000e+02   2.5500000e+02   2.5500000e+02   2.5500000e+02   2.5500000e+02   2.5500000e+02   2.5500000e+02   2.5500000e+02   2.5500000e+02   2.5500000e+02   2.5500000e+02   2.5500000e+02   2.5500000e+02   0.0000000e+00   0.0000000e+00   0.0000000e+00   2.5500000e+02   2.5500000e+02   2.5500000e+02   2.5500000e+02   2.5500000e+02   0.0000000e+00   0.0000000e+00   0.0000000e+00   2.5500000e+02   2.5500000e+02   2.5500000e+02   2.5500000e+02   2.5500000e+02   2.5500000e+02   2.5500000e+02   2.5500000e+02   2.5500000e+02   2.5500000e+02   2.5500000e+02   2.5500000e+02   2.5500000e+02   2.5500000e+02   2.5500000e+02   2.5500000e+02   2.5500000e+02   2.5500000e+02   2.5500000e+02   2.5500000e+02   2.5500000e+02   2.5500000e+02   2.5500000e+02   0.0000000e+00   0.0000000e+00   0.0000000e+00   2.5500000e+02   2.5500000e+02   2.5500000e+02   2.5500000e+02   2.5500000e+02   2.5500000e+02   2.5500000e+02   2.5500000e+02   2.5500000e+02   2.5500000e+02   2.5500000e+02   2.5500000e+02   2.5500000e+02   2.5500000e+02   2.5500000e+02   2.5500000e+02   2.5500000e+02   2.5500000e+02   0.0000000e+00   0.0000000e+00   0.0000000e+00   2.5500000e+02   2.5500000e+02   2.5500000e+02   2.5500000e+02   2.5500000e+02   2.5500000e+02   2.5500000e+02   2.5500000e+02   2.5500000e+02   0.0000000e+00   0.0000000e+00   0.0000000e+00   0.0000000e+00   0.0000000e+00   2.5500000e+02   2.5500000e+02   2.5500000e+02   2.5500000e+02   2.5500000e+02   2.5500000e+02   2.5500000e+02   2.5500000e+02   0.0000000e+00   0.0000000e+00   0.0000000e+00   0.0000000e+00   0.0000000e+00   2.5500000e+02   2.5500000e+02   2.5500000e+02   2.5500000e+02   2.5500000e+02   2.5500000e+02   2.5500000e+02   2.5500000e+02   2.5500000e+02   2.5500000e+02   2.5500000e+02   2.5500000e+02   2.5500000e+02   2.5500000e+02   2.5500000e+02   0.0000000e+00   0.0000000e+00   0.0000000e+00   0.0000000e+00   0.0000000e+00   0.0000000e+00   0.0000000e+00   2.5500000e+02   2.5500000e+02   2.5500000e+02   2.5500000e+02   2.5500000e+02   2.5500000e+02   2.5500000e+02   2.5500000e+02   2.5500000e+02   2.5500000e+02   2.5500000e+02   2.5500000e+02   2.5500000e+02   2.5500000e+02   2.5500000e+02   2.5500000e+02   2.5500000e+02   2.5500000e+02   2.5500000e+02   2.5500000e+02   2.5500000e+02   2.5500000e+02   2.5500000e+02   2.5500000e+02   0.0000000e+00
   0.0000000e+00   2.5500000e+02   2.5500000e+02   2.5500000e+02   2.5500000e+02   2.5500000e+02   2.5500000e+02   2.5500000e+02   2.5500000e+02   2.5500000e+02   2.5500000e+02   2.5500000e+02   2.5500000e+02   2.5500000e+02   2.5500000e+02   2.5500000e+02   2.5500000e+02   2.5500000e+02   2.5500000e+02   2.5500000e+02   2.5500000e+02   2.5500000e+02   2.5500000e+02   2.5500000e+02   2.5500000e+02   2.5500000e+02   2.5500000e+02   2.5500000e+02   2.5500000e+02   2.5500000e+02   2.5500000e+02   2.5500000e+02   2.5500000e+02   2.5500000e+02   2.5500000e+02   2.5500000e+02   0.0000000e+00   0.0000000e+00   0.0000000e+00   0.0000000e+00   0.0000000e+00   0.0000000e+00   0.0000000e+00   0.0000000e+00   2.5500000e+02   2.5500000e+02   2.5500000e+02   2.5500000e+02   2.5500000e+02   2.5500000e+02   0.0000000e+00   0.0000000e+00   0.0000000e+00   0.0000000e+00   0.0000000e+00   0.0000000e+00   0.0000000e+00   0.0000000e+00   0.0000000e+00   0.0000000e+00   0.0000000e+00   0.0000000e+00   0.0000000e+00   0.0000000e+00   0.0000000e+00   0.0000000e+00   0.0000000e+00   0.0000000e+00   0.0000000e+00   2.5500000e+02   2.5500000e+02   2.5500000e+02   2.5500000e+02   0.0000000e+00   0.0000000e+00   2.5500000e+02   2.5500000e+02   2.5500000e+02   2.5500000e+02   2.5500000e+02   2.5500000e+02   2.5500000e+02   2.5500000e+02   2.5500000e+02   0.0000000e+00   0.0000000e+00   0.0000000e+00   0.0000000e+00   0.0000000e+00   0.0000000e+00   0.0000000e+00   0.0000000e+00   0.0000000e+00   0.0000000e+00   0.0000000e+00   0.0000000e+00   0.0000000e+00   2.5500000e+02   2.5500000e+02   2.5500000e+02   0.0000000e+00   0.0000000e+00   0.0000000e+00   0.0000000e+00   2.5500000e+02   2.5500000e+02   2.5500000e+02   2.5500000e+02   2.5500000e+02   2.5500000e+02   2.5500000e+02   2.5500000e+02   2.5500000e+02   2.5500000e+02   2.5500000e+02   2.5500000e+02   2.5500000e+02   2.5500000e+02   2.5500000e+02   2.5500000e+02   2.5500000e+02   2.5500000e+02   2.5500000e+02   0.0000000e+00   0.0000000e+00   0.0000000e+00   2.5500000e+02   2.5500000e+02   2.5500000e+02   2.5500000e+02   2.5500000e+02   0.0000000e+00   0.0000000e+00   0.0000000e+00   0.0000000e+00   2.5500000e+02   2.5500000e+02   2.5500000e+02   2.5500000e+02   2.5500000e+02   2.5500000e+02   2.5500000e+02   2.5500000e+02   2.5500000e+02   2.5500000e+02   2.5500000e+02   2.5500000e+02   2.5500000e+02   2.5500000e+02   2.5500000e+02   2.5500000e+02   2.5500000e+02   2.5500000e+02   2.5500000e+02   2.5500000e+02   2.5500000e+02   2.5500000e+02   2.5500000e+02   0.0000000e+00   0.0000000e+00   0.0000000e+00   2.5500000e+02   2.5500000e+02   2.5500000e+02   2.5500000e+02   2.5500000e+02   2.5500000e+02   2.5500000e+02   2.5500000e+02   2.5500000e+02   2.5500000e+02   2.5500000e+02   2.5500000e+02   2.5500000e+02   2.5500000e+02   2.5500000e+02   2.5500000e+02   2.5500000e+02   2.5500000e+02   0.0000000e+00   0.0000000e+00   0.0000000e+00   2.5500000e+02   2.5500000e+02   2.5500000e+02   2.5500000e+02   2.5500000e+02   2.5500000e+02   2.5500000e+02   2.5500000e+02   2.5500000e+02   0.0000000e+00   0.0000000e+00   0.0000000e+00   0.0000000e+00   0.0000000e+00   2.5500000e+02   2.5500000e+02   2.5500000e+02   2.5500000e+02   2.5500000e+02   2.5500000e+02   2.5500000e+02   2.5500000e+02   2.5500000e+02   0.0000000e+00   0.0000000e+00   0.0000000e+00   0.0000000e+00   2.5500000e+02   2.5500000e+02   2.5500000e+02   2.5500000e+02   2.5500000e+02   2.5500000e+02   2.5500000e+02   2.5500000e+02   2.5500000e+02   2.5500000e+02   2.5500000e+02   2.5500000e+02   2.5500000e+02   2.5500000e+02   2.5500000e+02   0.0000000e+00   0.0000000e+00   0.0000000e+00   0.0000000e+00   0.0000000e+00   0.0000000e+00   0.0000000e+00   2.5500000e+02   2.5500000e+02   2.5500000e+02   2.5500000e+02   2.5500000e+02   2.5500000e+02   2.5500000e+02   2.5500000e+02   2.5500000e+02   2.5500000e+02   2.5500000e+02   2.5500000e+02   2.5500000e+02   2.5500000e+02   2.5500000e+02   2.5500000e+02   2.5500000e+02   2.5500000e+02   2.5500000e+02   2.5500000e+02   2.5500000e+02   2.5500000e+02   2.5500000e+02   2.5500000e+02   0.0000000e+00
   0.0000000e+00   2.5500000e+02   2.5500000e+02   2.5500000e+02   2.5500000e+02   2.5500000e+02   2.5500000e+02   2.5500000e+02   2.5500000e+02   2.5500000e+02   2.5500000e+02   2.5500000e+02   2.5500000e+02   2.5500000e+02   2.5500000e+02   2.5500000e+02   2.5500000e+02   2.5500000e+02   2.5500000e+02   2.5500000e+02   2.5500000e+02   2.5500000e+02   2.5500000e+02   2.5500000e+02   2.5500000e+02   2.5500000e+02   2.5500000e+02   2.5500000e+02   2.5500000e+02   2.5500000e+02   2.5500000e+02   2.5500000e+02   2.5500000e+02   2.5500000e+02   2.5500000e+02   2.5500000e+02   2.5500000e+02   2.5500000e+02   0.0000000e+00   0.0000000e+00   0.0000000e+00   0.0000000e+00   0.0000000e+00   0.0000000e+00   0.0000000e+00   0.0000000e+00   0.0000000e+00   2.5500000e+02   2.5500000e+02   2.5500000e+02   2.5500000e+02   2.5500000e+02   2.5500000e+02   0.0000000e+00   0.0000000e+00   0.0000000e+00   0.0000000e+00   0.0000000e+00   0.0000000e+00   0.0000000e+00   0.0000000e+00   0.0000000e+00   0.0000000e+00   0.0000000e+00   0.0000000e+00   0.0000000e+00   0.0000000e+00   0.0000000e+00   0.0000000e+00   0.0000000e+00   2.5500000e+02   2.5500000e+02   2.5500000e+02   2.5500000e+02   2.5500000e+02   2.5500000e+02   2.5500000e+02   2.5500000e+02   2.5500000e+02   2.5500000e+02   2.5500000e+02   2.5500000e+02   0.0000000e+00   0.0000000e+00   0.0000000e+00   0.0000000e+00   0.0000000e+00   0.0000000e+00   0.0000000e+00   0.0000000e+00   0.0000000e+00   0.0000000e+00   2.5500000e+02   2.5500000e+02   0.0000000e+00   0.0000000e+00   0.0000000e+00   0.0000000e+00   2.5500000e+02   2.5500000e+02   2.5500000e+02   0.0000000e+00   0.0000000e+00   0.0000000e+00   2.5500000e+02   2.5500000e+02   2.5500000e+02   2.5500000e+02   2.5500000e+02   2.5500000e+02   2.5500000e+02   2.5500000e+02   2.5500000e+02   2.5500000e+02   2.5500000e+02   2.5500000e+02   2.5500000e+02   2.5500000e+02   2.5500000e+02   2.5500000e+02   2.5500000e+02   2.5500000e+02   2.5500000e+02   0.0000000e+00   0.0000000e+00   0.0000000e+00   2.5500000e+02   2.5500000e+02   2.5500000e+02   2.5500000e+02   2.5500000e+02   2.5500000e+02   0.0000000e+00   0.0000000e+00   0.0000000e+00   0.0000000e+00   2.5500000e+02   2.5500000e+02   2.5500000e+02   2.5500000e+02   2.5500000e+02   2.5500000e+02   2.5500000e+02   2.5500000e+02   2.5500000e+02   2.5500000e+02   2.5500000e+02   2.5500000e+02   2.5500000e+02   2.5500000e+02   2.5500000e+02   2.5500000e+02   2.5500000e+02   2.5500000e+02   2.5500000e+02   2.5500000e+02   2.5500000e+02   2.5500000e+02   0.0000000e+00   0.0000000e+00   0.0000000e+00   2.5500000e+02   2.5500000e+02   2.5500000e+02   2.5500000e+02   2.5500000e+02   2.5500000e+02   2.5500000e+02   2.5500000e+02   2.5500000e+02   2.5500000e+02   2.5500000e+02   2.5500000e+02   2.5500000e+02   2.5500000e+02   2.5500000e+02   2.5500000e+02   2.5500000e+02   2.5500000e+02   0.0000000e+00   0.0000000e+00   0.0000000e+00   2.5500000e+02   2.5500000e+02   2.5500000e+02   2.5500000e+02   2.5500000e+02   2.5500000e+02   2.5500000e+02   2.5500000e+02   2.5500000e+02   0.0000000e+00   0.0000000e+00   0.0000000e+00   0.0000000e+00   0.0000000e+00   2.5500000e+02   2.5500000e+02   2.5500000e+02   2.5500000e+02   2.5500000e+02   2.5500000e+02   2.5500000e+02   2.5500000e+02   2.5500000e+02   0.0000000e+00   0.0000000e+00   0.0000000e+00   0.0000000e+00   2.5500000e+02   2.5500000e+02   2.5500000e+02   2.5500000e+02   2.5500000e+02   2.5500000e+02   2.5500000e+02   2.5500000e+02   2.5500000e+02   2.5500000e+02   2.5500000e+02   2.5500000e+02   2.5500000e+02   2.5500000e+02   2.5500000e+02   0.0000000e+00   0.0000000e+00   0.0000000e+00   0.0000000e+00   0.0000000e+00   0.0000000e+00   0.0000000e+00   2.5500000e+02   2.5500000e+02   2.5500000e+02   2.5500000e+02   2.5500000e+02   2.5500000e+02   2.5500000e+02   2.5500000e+02   2.5500000e+02   2.5500000e+02   2.5500000e+02   2.5500000e+02   2.5500000e+02   2.5500000e+02   2.5500000e+02   2.5500000e+02   2.5500000e+02   2.5500000e+02   2.5500000e+02   2.5500000e+02   2.5500000e+02   2.5500000e+02   2.5500000e+02   2.5500000e+02   0.0000000e+00
   0.0000000e+00   2.5500000e+02   2.5500000e+02   2.5500000e+02   2.5500000e+02   2.5500000e+02   2.5500000e+02   2.5500000e+02   2.5500000e+02   2.5500000e+02   2.5500000e+02   2.5500000e+02   2.5500000e+02   2.5500000e+02   2.5500000e+02   2.5500000e+02   2.5500000e+02   2.5500000e+02   2.5500000e+02   2.5500000e+02   2.5500000e+02   2.5500000e+02   2.5500000e+02   2.5500000e+02   2.5500000e+02   2.5500000e+02   2.5500000e+02   2.5500000e+02   2.5500000e+02   2.5500000e+02   2.5500000e+02   2.5500000e+02   2.5500000e+02   2.5500000e+02   2.5500000e+02   2.5500000e+02   2.5500000e+02   2.5500000e+02   2.5500000e+02   2.5500000e+02   2.5500000e+02   0.0000000e+00   0.0000000e+00   0.0000000e+00   0.0000000e+00   0.0000000e+00   0.0000000e+00   0.0000000e+00   0.0000000e+00   0.0000000e+00   2.5500000e+02   2.5500000e+02   2.5500000e+02   2.5500000e+02   2.5500000e+02   2.5500000e+02   0.0000000e+00   0.0000000e+00   0.0000000e+00   0.0000000e+00   0.0000000e+00   0.0000000e+00   0.0000000e+00   0.0000000e+00   0.0000000e+00   0.0000000e+00   0.0000000e+00   0.0000000e+00   2.5500000e+02   2.5500000e+02   2.5500000e+02   2.5500000e+02   2.5500000e+02   2.5500000e+02   2.5500000e+02   2.5500000e+02   2.5500000e+02   2.5500000e+02   2.5500000e+02   0.0000000e+00   0.0000000e+00   0.0000000e+00   0.0000000e+00   0.0000000e+00   0.0000000e+00   0.0000000e+00   0.0000000e+00   0.0000000e+00   0.0000000e+00   2.5500000e+02   2.5500000e+02   2.5500000e+02   2.5500000e+02   2.5500000e+02   2.5500000e+02   0.0000000e+00   0.0000000e+00   0.0000000e+00   0.0000000e+00   2.5500000e+02   2.5500000e+02   2.5500000e+02   0.0000000e+00   0.0000000e+00   0.0000000e+00   2.5500000e+02   2.5500000e+02   2.5500000e+02   2.5500000e+02   2.5500000e+02   2.5500000e+02   2.5500000e+02   2.5500000e+02   2.5500000e+02   2.5500000e+02   2.5500000e+02   2.5500000e+02   2.5500000e+02   2.5500000e+02   2.5500000e+02   2.5500000e+02   2.5500000e+02   0.0000000e+00   0.0000000e+00   0.0000000e+00   2.5500000e+02   2.5500000e+02   2.5500000e+02   2.5500000e+02   2.5500000e+02   2.5500000e+02   2.5500000e+02   2.5500000e+02   0.0000000e+00   0.0000000e+00   0.0000000e+00   2.5500000e+02   2.5500000e+02   2.5500000e+02   2.5500000e+02   2.5500000e+02   2.5500000e+02   2.5500000e+02   2.5500000e+02   2.5500000e+02   2.5500000e+02   2.5500000e+02   2.5500000e+02   2.5500000e+02   2.5500000e+02   2.5500000e+02   2.5500000e+02   2.5500000e+02   2.5500000e+02   2.5500000e+02   2.5500000e+02   2.5500000e+02   2.5500000e+02   0.0000000e+00   0.0000000e+00   0.0000000e+00   2.5500000e+02   2.5500000e+02   2.5500000e+02   2.5500000e+02   2.5500000e+02   2.5500000e+02   2.5500000e+02   2.5500000e+02   2.5500000e+02   2.5500000e+02   2.5500000e+02   2.5500000e+02   2.5500000e+02   2.5500000e+02   2.5500000e+02   2.5500000e+02   2.5500000e+02   2.5500000e+02   0.0000000e+00   0.0000000e+00   0.0000000e+00   2.5500000e+02   2.5500000e+02   2.5500000e+02   2.5500000e+02   2.5500000e+02   2.5500000e+02   2.5500000e+02   2.5500000e+02   2.5500000e+02   0.0000000e+00   0.0000000e+00   0.0000000e+00   0.0000000e+00   0.0000000e+00   2.5500000e+02   2.5500000e+02   2.5500000e+02   2.5500000e+02   2.5500000e+02   2.5500000e+02   2.5500000e+02   2.5500000e+02   2.5500000e+02   0.0000000e+00   0.0000000e+00   0.0000000e+00   0.0000000e+00   2.5500000e+02   2.5500000e+02   2.5500000e+02   2.5500000e+02   2.5500000e+02   2.5500000e+02   2.5500000e+02   2.5500000e+02   2.5500000e+02   2.5500000e+02   2.5500000e+02   2.5500000e+02   2.5500000e+02   2.5500000e+02   2.5500000e+02   0.0000000e+00   0.0000000e+00   0.0000000e+00   0.0000000e+00   0.0000000e+00   0.0000000e+00   0.0000000e+00   0.0000000e+00   2.5500000e+02   2.5500000e+02   2.5500000e+02   2.5500000e+02   2.5500000e+02   2.5500000e+02   2.5500000e+02   2.5500000e+02   2.5500000e+02   2.5500000e+02   2.5500000e+02   2.5500000e+02   2.5500000e+02   2.5500000e+02   2.5500000e+02   2.5500000e+02   2.5500000e+02   2.5500000e+02   2.5500000e+02   2.5500000e+02   2.5500000e+02   2.5500000e+02   2.5500000e+02   0.0000000e+00
   0.0000000e+00   2.5500000e+02   2.5500000e+02   2.5500000e+02   2.5500000e+02   2.5500000e+02   2.5500000e+02   2.5500000e+02   2.5500000e+02   2.5500000e+02   2.5500000e+02   2.5500000e+02   2.5500000e+02   2.5500000e+02   2.5500000e+02   2.5500000e+02   2.5500000e+02   2.5500000e+02   2.5500000e+02   2.5500000e+02   2.5500000e+02   2.5500000e+02   2.5500000e+02   2.5500000e+02   2.5500000e+02   2.5500000e+02   2.5500000e+02   2.5500000e+02   2.5500000e+02   2.5500000e+02   2.5500000e+02   2.5500000e+02   2.5500000e+02   2.5500000e+02   2.5500000e+02   2.5500000e+02   2.5500000e+02   2.5500000e+02   2.5500000e+02   2.5500000e+02   2.5500000e+02   2.5500000e+02   2.5500000e+02   0.0000000e+00   0.0000000e+00   0.0000000e+00   0.0000000e+00   0.0000000e+00   0.0000000e+00   0.0000000e+00   0.0000000e+00   0.0000000e+00   0.0000000e+00   2.5500000e+02   2.5500000e+02   2.5500000e+02   2.5500000e+02   2.5500000e+02   2.5500000e+02   0.0000000e+00   0.0000000e+00   0.0000000e+00   0.0000000e+00   2.5500000e+02   2.5500000e+02   2.5500000e+02   2.5500000e+02   2.5500000e+02   2.5500000e+02   2.5500000e+02   2.5500000e+02   2.5500000e+02   2.5500000e+02   2.5500000e+02   2.5500000e+02   2.5500000e+02   2.5500000e+02   0.0000000e+00   0.0000000e+00   0.0000000e+00   0.0000000e+00   0.0000000e+00   0.0000000e+00   0.0000000e+00   0.0000000e+00   2.5500000e+02   2.5500000e+02   2.5500000e+02   2.5500000e+02   2.5500000e+02   2.5500000e+02   2.5500000e+02   2.5500000e+02   2.5500000e+02   2.5500000e+02   2.5500000e+02   0.0000000e+00   0.0000000e+00   0.0000000e+00   0.0000000e+00   2.5500000e+02   2.5500000e+02   0.0000000e+00   0.0000000e+00   0.0000000e+00   2.5500000e+02   2.5500000e+02   2.5500000e+02   2.5500000e+02   2.5500000e+02   2.5500000e+02   2.5500000e+02   2.5500000e+02   2.5500000e+02   2.5500000e+02   2.5500000e+02   2.5500000e+02   2.5500000e+02   2.5500000e+02   2.5500000e+02   2.5500000e+02   0.0000000e+00   0.0000000e+00   0.0000000e+00   2.5500000e+02   2.5500000e+02   2.5500000e+02   2.5500000e+02   2.5500000e+02   2.5500000e+02   2.5500000e+02   2.5500000e+02   2.5500000e+02   0.0000000e+00   0.0000000e+00   0.0000000e+00   0.0000000e+00   2.5500000e+02   2.5500000e+02   2.5500000e+02   2.5500000e+02   2.5500000e+02   2.5500000e+02   2.5500000e+02   2.5500000e+02   2.5500000e+02   2.5500000e+02   2.5500000e+02   2.5500000e+02   2.5500000e+02   2.5500000e+02   2.5500000e+02   2.5500000e+02   2.5500000e+02   2.5500000e+02   2.5500000e+02   2.5500000e+02   2.5500000e+02   0.0000000e+00   0.0000000e+00   0.0000000e+00   2.5500000e+02   2.5500000e+02   2.5500000e+02   2.5500000e+02   2.5500000e+02   2.5500000e+02   2.5500000e+02   2.5500000e+02   2.5500000e+02   2.5500000e+02   2.5500000e+02   2.5500000e+02   2.5500000e+02   2.5500000e+02   2.5500000e+02   2.5500000e+02   2.5500000e+02   2.5500000e+02   0.0000000e+00   0.0000000e+00   0.0000000e+00   2.5500000e+02   2.5500000e+02   2.5500000e+02   2.5500000e+02   2.5500000e+02   2.5500000e+02   2.5500000e+02   2.5500000e+02   2.5500000e+02   0.0000000e+00   0.0000000e+00   0.0000000e+00   0.0000000e+00   0.0000000e+00   2.5500000e+02   2.5500000e+02   2.5500000e+02   2.5500000e+02   2.5500000e+02   2.5500000e+02   0.0000000e+00   2.5500000e+02   2.5500000e+02   0.0000000e+00   0.0000000e+00   0.0000000e+00   0.0000000e+00   2.5500000e+02   2.5500000e+02   2.5500000e+02   2.5500000e+02   2.5500000e+02   2.5500000e+02   2.5500000e+02   2.5500000e+02   2.5500000e+02   2.5500000e+02   2.5500000e+02   2.5500000e+02   2.5500000e+02   2.5500000e+02   2.5500000e+02   0.0000000e+00   0.0000000e+00   0.0000000e+00   0.0000000e+00   0.0000000e+00   0.0000000e+00   0.0000000e+00   0.0000000e+00   2.5500000e+02   2.5500000e+02   2.5500000e+02   2.5500000e+02   2.5500000e+02   2.5500000e+02   2.5500000e+02   2.5500000e+02   2.5500000e+02   2.5500000e+02   2.5500000e+02   2.5500000e+02   2.5500000e+02   2.5500000e+02   2.5500000e+02   2.5500000e+02   2.5500000e+02   2.5500000e+02   0.0000000e+00   0.0000000e+00   0.0000000e+00   0.0000000e+00   0.0000000e+00   0.0000000e+00
   0.0000000e+00   2.5500000e+02   2.5500000e+02   2.5500000e+02   2.5500000e+02   2.5500000e+02   2.5500000e+02   2.5500000e+02   2.5500000e+02   2.5500000e+02   2.5500000e+02   2.5500000e+02   2.5500000e+02   2.5500000e+02   2.5500000e+02   2.5500000e+02   2.5500000e+02   2.5500000e+02   2.5500000e+02   2.5500000e+02   2.5500000e+02   2.5500000e+02   2.5500000e+02   2.5500000e+02   2.5500000e+02   2.5500000e+02   2.5500000e+02   2.5500000e+02   2.5500000e+02   2.5500000e+02   2.5500000e+02   2.5500000e+02   2.5500000e+02   2.5500000e+02   2.5500000e+02   2.5500000e+02   2.5500000e+02   2.5500000e+02   2.5500000e+02   2.5500000e+02   2.5500000e+02   2.5500000e+02   2.5500000e+02   2.5500000e+02   2.5500000e+02   2.5500000e+02   0.0000000e+00   0.0000000e+00   0.0000000e+00   0.0000000e+00   0.0000000e+00   0.0000000e+00   0.0000000e+00   0.0000000e+00   0.0000000e+00   2.5500000e+02   2.5500000e+02   2.5500000e+02   2.5500000e+02   2.5500000e+02   2.5500000e+02   2.5500000e+02   2.5500000e+02   2.5500000e+02   2.5500000e+02   2.5500000e+02   2.5500000e+02   2.5500000e+02   2.5500000e+02   2.5500000e+02   2.5500000e+02   2.5500000e+02   2.5500000e+02   2.5500000e+02   2.5500000e+02   0.0000000e+00   0.0000000e+00   0.0000000e+00   0.0000000e+00   0.0000000e+00   0.0000000e+00   0.0000000e+00   0.0000000e+00   2.5500000e+02   2.5500000e+02   2.5500000e+02   2.5500000e+02   2.5500000e+02   2.5500000e+02   2.5500000e+02   2.5500000e+02   2.5500000e+02   2.5500000e+02   2.5500000e+02   2.5500000e+02   2.5500000e+02   2.5500000e+02   0.0000000e+00   0.0000000e+00   0.0000000e+00   2.5500000e+02   2.5500000e+02   2.5500000e+02   0.0000000e+00   0.0000000e+00   0.0000000e+00   2.5500000e+02   2.5500000e+02   2.5500000e+02   2.5500000e+02   2.5500000e+02   2.5500000e+02   2.5500000e+02   2.5500000e+02   2.5500000e+02   2.5500000e+02   2.5500000e+02   2.5500000e+02   2.5500000e+02   2.5500000e+02   0.0000000e+00   0.0000000e+00   0.0000000e+00   2.5500000e+02   2.5500000e+02   2.5500000e+02   2.5500000e+02   2.5500000e+02   0.0000000e+00   0.0000000e+00   2.5500000e+02   2.5500000e+02   2.5500000e+02   2.5500000e+02   0.0000000e+00   0.0000000e+00   0.0000000e+00   2.5500000e+02   2.5500000e+02   2.5500000e+02   2.5500000e+02   2.5500000e+02   2.5500000e+02   2.5500000e+02   2.5500000e+02   2.5500000e+02   2.5500000e+02   2.5500000e+02   2.5500000e+02   2.5500000e+02   2.5500000e+02   2.5500000e+02   2.5500000e+02   2.5500000e+02   2.5500000e+02   2.5500000e+02   2.5500000e+02   2.5500000e+02   0.0000000e+00   0.0000000e+00   0.0000000e+00   2.5500000e+02   2.5500000e+02   2.5500000e+02   2.5500000e+02   2.5500000e+02   2.5500000e+02   2.5500000e+02   2.5500000e+02   2.5500000e+02   2.5500000e+02   2.5500000e+02   2.5500000e+02   2.5500000e+02   2.5500000e+02   2.5500000e+02   2.5500000e+02   2.5500000e+02   2.5500000e+02   0.0000000e+00   0.0000000e+00   0.0000000e+00   2.5500000e+02   2.5500000e+02   2.5500000e+02   2.5500000e+02   2.5500000e+02   2.5500000e+02   2.5500000e+02   2.5500000e+02   2.5500000e+02   0.0000000e+00   0.0000000e+00   0.0000000e+00   0.0000000e+00   0.0000000e+00   2.5500000e+02   2.5500000e+02   2.5500000e+02   2.5500000e+02   2.5500000e+02   2.5500000e+02   2.5500000e+02   2.5500000e+02   2.5500000e+02   0.0000000e+00   0.0000000e+00   0.0000000e+00   0.0000000e+00   2.5500000e+02   2.5500000e+02   2.5500000e+02   2.5500000e+02   2.5500000e+02   2.5500000e+02   2.5500000e+02   2.5500000e+02   2.5500000e+02   2.5500000e+02   2.5500000e+02   2.5500000e+02   2.5500000e+02   2.5500000e+02   2.5500000e+02   0.0000000e+00   0.0000000e+00   0.0000000e+00   0.0000000e+00   0.0000000e+00   0.0000000e+00   0.0000000e+00   0.0000000e+00   2.5500000e+02   2.5500000e+02   2.5500000e+02   2.5500000e+02   2.5500000e+02   2.5500000e+02   2.5500000e+02   2.5500000e+02   2.5500000e+02   2.5500000e+02   2.5500000e+02   2.5500000e+02   0.0000000e+00   0.0000000e+00   0.0000000e+00   0.0000000e+00   0.0000000e+00   0.0000000e+00   0.0000000e+00   0.0000000e+00   0.0000000e+00   0.0000000e+00   2.5500000e+02   0.0000000e+00
   0.0000000e+00   2.5500000e+02   2.5500000e+02   2.5500000e+02   2.5500000e+02   2.5500000e+02   2.5500000e+02   2.5500000e+02   2.5500000e+02   2.5500000e+02   2.5500000e+02   2.5500000e+02   2.5500000e+02   2.5500000e+02   2.5500000e+02   2.5500000e+02   2.5500000e+02   2.5500000e+02   2.5500000e+02   2.5500000e+02   2.5500000e+02   2.5500000e+02   2.5500000e+02   2.5500000e+02   2.5500000e+02   2.5500000e+02   2.5500000e+02   2.5500000e+02   2.5500000e+02   2.5500000e+02   2.5500000e+02   2.5500000e+02   2.5500000e+02   2.5500000e+02   2.5500000e+02   2.5500000e+02   2.5500000e+02   2.5500000e+02   2.5500000e+02   2.5500000e+02   2.5500000e+02   2.5500000e+02   2.5500000e+02   2.5500000e+02   2.5500000e+02   2.5500000e+02   2.5500000e+02   2.5500000e+02   2.5500000e+02   0.0000000e+00   0.0000000e+00   0.0000000e+00   0.0000000e+00   0.0000000e+00   0.0000000e+00   0.0000000e+00   0.0000000e+00   0.0000000e+00   2.5500000e+02   2.5500000e+02   2.5500000e+02   2.5500000e+02   2.5500000e+02   2.5500000e+02   2.5500000e+02   2.5500000e+02   2.5500000e+02   2.5500000e+02   2.5500000e+02   2.5500000e+02   2.5500000e+02   2.5500000e+02   2.5500000e+02   2.5500000e+02   0.0000000e+00   0.0000000e+00   0.0000000e+00   0.0000000e+00   0.0000000e+00   0.0000000e+00   0.0000000e+00   2.5500000e+02   2.5500000e+02   2.5500000e+02   2.5500000e+02   2.5500000e+02   2.5500000e+02   2.5500000e+02   2.5500000e+02   2.5500000e+02   2.5500000e+02   2.5500000e+02   2.5500000e+02   2.5500000e+02   2.5500000e+02   2.5500000e+02   2.5500000e+02   2.5500000e+02   0.0000000e+00   0.0000000e+00   0.0000000e+00   2.5500000e+02   2.5500000e+02   2.5500000e+02   0.0000000e+00   0.0000000e+00   0.0000000e+00   2.5500000e+02   2.5500000e+02   2.5500000e+02   2.5500000e+02   2.5500000e+02   2.5500000e+02   2.5500000e+02   2.5500000e+02   2.5500000e+02   2.5500000e+02   2.5500000e+02   2.5500000e+02   0.0000000e+00   0.0000000e+00   0.0000000e+00   0.0000000e+00   2.5500000e+02   2.5500000e+02   2.5500000e+02   0.0000000e+00   0.0000000e+00   0.0000000e+00   0.0000000e+00   0.0000000e+00   2.5500000e+02   2.5500000e+02   2.5500000e+02   0.0000000e+00   0.0000000e+00   0.0000000e+00   0.0000000e+00   2.5500000e+02   2.5500000e+02   2.5500000e+02   2.5500000e+02   2.5500000e+02   2.5500000e+02   2.5500000e+02   2.5500000e+02   2.5500000e+02   2.5500000e+02   2.5500000e+02   2.5500000e+02   2.5500000e+02   2.5500000e+02   2.5500000e+02   2.5500000e+02   2.5500000e+02   2.5500000e+02   2.5500000e+02   2.5500000e+02   0.0000000e+00   0.0000000e+00   0.0000000e+00   2.5500000e+02   2.5500000e+02   2.5500000e+02   2.5500000e+02   2.5500000e+02   2.5500000e+02   2.5500000e+02   2.5500000e+02   2.5500000e+02   2.5500000e+02   2.5500000e+02   2.5500000e+02   2.5500000e+02   2.5500000e+02   2.5500000e+02   2.5500000e+02   2.5500000e+02   2.5500000e+02   0.0000000e+00   0.0000000e+00   0.0000000e+00   0.0000000e+00   2.5500000e+02   2.5500000e+02   2.5500000e+02   2.5500000e+02   2.5500000e+02   2.5500000e+02   2.5500000e+02   2.5500000e+02   0.0000000e+00   0.0000000e+00   0.0000000e+00   0.0000000e+00   0.0000000e+00   2.5500000e+02   2.5500000e+02   2.5500000e+02   2.5500000e+02   2.5500000e+02   2.5500000e+02   2.5500000e+02   2.5500000e+02   2.5500000e+02   0.0000000e+00   0.0000000e+00   0.0000000e+00   0.0000000e+00   2.5500000e+02   2.5500000e+02   2.5500000e+02   2.5500000e+02   2.5500000e+02   2.5500000e+02   2.5500000e+02   2.5500000e+02   2.5500000e+02   2.5500000e+02   2.5500000e+02   2.5500000e+02   2.5500000e+02   2.5500000e+02   2.5500000e+02   0.0000000e+00   0.0000000e+00   0.0000000e+00   0.0000000e+00   0.0000000e+00   0.0000000e+00   0.0000000e+00   0.0000000e+00   0.0000000e+00   2.5500000e+02   2.5500000e+02   2.5500000e+02   2.5500000e+02   0.0000000e+00   0.0000000e+00   0.0000000e+00   0.0000000e+00   0.0000000e+00   0.0000000e+00   0.0000000e+00   0.0000000e+00   0.0000000e+00   0.0000000e+00   0.0000000e+00   0.0000000e+00   0.0000000e+00   0.0000000e+00   0.0000000e+00   2.5500000e+02   2.5500000e+02   2.5500000e+02   0.0000000e+00
   0.0000000e+00   2.5500000e+02   2.5500000e+02   2.5500000e+02   2.5500000e+02   2.5500000e+02   2.5500000e+02   2.5500000e+02   2.5500000e+02   2.5500000e+02   2.5500000e+02   2.5500000e+02   2.5500000e+02   2.5500000e+02   2.5500000e+02   2.5500000e+02   2.5500000e+02   2.5500000e+02   2.5500000e+02   2.5500000e+02   2.5500000e+02   2.5500000e+02   2.5500000e+02   2.5500000e+02   2.5500000e+02   2.5500000e+02   2.5500000e+02   2.5500000e+02   2.5500000e+02   2.5500000e+02   2.5500000e+02   2.5500000e+02   2.5500000e+02   2.5500000e+02   2.5500000e+02   2.5500000e+02   2.5500000e+02   2.5500000e+02   2.5500000e+02   2.5500000e+02   2.5500000e+02   2.5500000e+02   2.5500000e+02   2.5500000e+02   2.5500000e+02   2.5500000e+02   2.5500000e+02   2.5500000e+02   2.5500000e+02   2.5500000e+02   2.5500000e+02   2.5500000e+02   0.0000000e+00   0.0000000e+00   0.0000000e+00   0.0000000e+00   0.0000000e+00   0.0000000e+00   0.0000000e+00   0.0000000e+00   0.0000000e+00   0.0000000e+00   0.0000000e+00   0.0000000e+00   0.0000000e+00   0.0000000e+00   0.0000000e+00   0.0000000e+00   0.0000000e+00   0.0000000e+00   2.5500000e+02   2.5500000e+02   2.5500000e+02   2.5500000e+02   0.0000000e+00   0.0000000e+00   0.0000000e+00   0.0000000e+00   0.0000000e+00   2.5500000e+02   2.5500000e+02   2.5500000e+02   2.5500000e+02   2.5500000e+02   2.5500000e+02   2.5500000e+02   2.5500000e+02   2.5500000e+02   2.5500000e+02   2.5500000e+02   2.5500000e+02   2.5500000e+02   2.5500000e+02   2.5500000e+02   2.5500000e+02   2.5500000e+02   2.5500000e+02   2.5500000e+02   0.0000000e+00   0.0000000e+00   0.0000000e+00   0.0000000e+00   2.5500000e+02   2.5500000e+02   0.0000000e+00   0.0000000e+00   0.0000000e+00   2.5500000e+02   2.5500000e+02   2.5500000e+02   2.5500000e+02   2.5500000e+02   2.5500000e+02   2.5500000e+02   2.5500000e+02   2.5500000e+02   2.5500000e+02   2.5500000e+02   0.0000000e+00   0.0000000e+00   0.0000000e+00   0.0000000e+00   2.5500000e+02   2.5500000e+02   2.5500000e+02   0.0000000e+00   0.0000000e+00   0.0000000e+00   0.0000000e+00   0.0000000e+00   0.0000000e+00   0.0000000e+00   2.5500000e+02   2.5500000e+02   2.5500000e+02   0.0000000e+00   0.0000000e+00   0.0000000e+00   2.5500000e+02   2.5500000e+02   2.5500000e+02   2.5500000e+02   2.5500000e+02   2.5500000e+02   2.5500000e+02   2.5500000e+02   2.5500000e+02   2.5500000e+02   2.5500000e+02   2.5500000e+02   2.5500000e+02   2.5500000e+02   2.5500000e+02   2.5500000e+02   2.5500000e+02   2.5500000e+02   2.5500000e+02   2.5500000e+02   0.0000000e+00   0.0000000e+00   0.0000000e+00   2.5500000e+02   2.5500000e+02   2.5500000e+02   2.5500000e+02   2.5500000e+02   2.5500000e+02   2.5500000e+02   2.5500000e+02   2.5500000e+02   2.5500000e+02   2.5500000e+02   2.5500000e+02   2.5500000e+02   2.5500000e+02   2.5500000e+02   2.5500000e+02   2.5500000e+02   2.5500000e+02   0.0000000e+00   0.0000000e+00   0.0000000e+00   0.0000000e+00   2.5500000e+02   2.5500000e+02   2.5500000e+02   2.5500000e+02   2.5500000e+02   2.5500000e+02   2.5500000e+02   2.5500000e+02   0.0000000e+00   0.0000000e+00   0.0000000e+00   0.0000000e+00   0.0000000e+00   2.5500000e+02   2.5500000e+02   2.5500000e+02   2.5500000e+02   2.5500000e+02   2.5500000e+02   2.5500000e+02   2.5500000e+02   2.5500000e+02   0.0000000e+00   0.0000000e+00   0.0000000e+00   0.0000000e+00   0.0000000e+00   2.5500000e+02   2.5500000e+02   2.5500000e+02   2.5500000e+02   2.5500000e+02   2.5500000e+02   2.5500000e+02   2.5500000e+02   2.5500000e+02   2.5500000e+02   2.5500000e+02   2.5500000e+02   2.5500000e+02   2.5500000e+02   0.0000000e+00   0.0000000e+00   0.0000000e+00   0.0000000e+00   0.0000000e+00   0.0000000e+00   0.0000000e+00   0.0000000e+00   0.0000000e+00   0.0000000e+00   0.0000000e+00   0.0000000e+00   0.0000000e+00   0.0000000e+00   0.0000000e+00   0.0000000e+00   0.0000000e+00   0.0000000e+00   0.0000000e+00   0.0000000e+00   0.0000000e+00   0.0000000e+00   0.0000000e+00   0.0000000e+00   2.5500000e+02   2.5500000e+02   2.5500000e+02   2.5500000e+02   2.5500000e+02   2.5500000e+02   2.5500000e+02   0.0000000e+00
   0.0000000e+00   2.5500000e+02   2.5500000e+02   2.5500000e+02   2.5500000e+02   2.5500000e+02   2.5500000e+02   2.5500000e+02   2.5500000e+02   2.5500000e+02   2.5500000e+02   2.5500000e+02   2.5500000e+02   2.5500000e+02   2.5500000e+02   2.5500000e+02   2.5500000e+02   2.5500000e+02   2.5500000e+02   2.5500000e+02   2.5500000e+02   2.5500000e+02   2.5500000e+02   2.5500000e+02   2.5500000e+02   2.5500000e+02   2.5500000e+02   2.5500000e+02   2.5500000e+02   2.5500000e+02   2.5500000e+02   2.5500000e+02   2.5500000e+02   2.5500000e+02   2.5500000e+02   2.5500000e+02   2.5500000e+02   2.5500000e+02   2.5500000e+02   2.5500000e+02   2.5500000e+02   2.5500000e+02   2.5500000e+02   2.5500000e+02   2.5500000e+02   2.5500000e+02   2.5500000e+02   2.5500000e+02   2.5500000e+02   2.5500000e+02   2.5500000e+02   2.5500000e+02   2.5500000e+02   2.5500000e+02   0.0000000e+00   0.0000000e+00   0.0000000e+00   0.0000000e+00   0.0000000e+00   0.0000000e+00   0.0000000e+00   0.0000000e+00   0.0000000e+00   0.0000000e+00   0.0000000e+00   0.0000000e+00   0.0000000e+00   0.0000000e+00   0.0000000e+00   0.0000000e+00   0.0000000e+00   2.5500000e+02   2.5500000e+02   2.5500000e+02   0.0000000e+00   0.0000000e+00   0.0000000e+00   2.5500000e+02   2.5500000e+02   2.5500000e+02   2.5500000e+02   2.5500000e+02   2.5500000e+02   2.5500000e+02   2.5500000e+02   2.5500000e+02   2.5500000e+02   2.5500000e+02   2.5500000e+02   2.5500000e+02   2.5500000e+02   2.5500000e+02   2.5500000e+02   2.5500000e+02   2.5500000e+02   2.5500000e+02   2.5500000e+02   2.5500000e+02   2.5500000e+02   0.0000000e+00   0.0000000e+00   0.0000000e+00   0.0000000e+00   2.5500000e+02   2.5500000e+02   0.0000000e+00   0.0000000e+00   0.0000000e+00   2.5500000e+02   2.5500000e+02   2.5500000e+02   2.5500000e+02   2.5500000e+02   2.5500000e+02   2.5500000e+02   2.5500000e+02   2.5500000e+02   2.5500000e+02   0.0000000e+00   0.0000000e+00   0.0000000e+00   2.5500000e+02   2.5500000e+02   2.5500000e+02   0.0000000e+00   0.0000000e+00   0.0000000e+00   0.0000000e+00   0.0000000e+00   0.0000000e+00   0.0000000e+00   0.0000000e+00   0.0000000e+00   2.5500000e+02   2.5500000e+02   2.5500000e+02   0.0000000e+00   0.0000000e+00   0.0000000e+00   2.5500000e+02   2.5500000e+02   2.5500000e+02   2.5500000e+02   2.5500000e+02   2.5500000e+02   2.5500000e+02   2.5500000e+02   2.5500000e+02   2.5500000e+02   2.5500000e+02   2.5500000e+02   2.5500000e+02   2.5500000e+02   2.5500000e+02   2.5500000e+02   2.5500000e+02   2.5500000e+02   2.5500000e+02   0.0000000e+00   0.0000000e+00   0.0000000e+00   2.5500000e+02   2.5500000e+02   2.5500000e+02   2.5500000e+02   2.5500000e+02   2.5500000e+02   2.5500000e+02   2.5500000e+02   2.5500000e+02   2.5500000e+02   2.5500000e+02   2.5500000e+02   2.5500000e+02   2.5500000e+02   2.5500000e+02   2.5500000e+02   2.5500000e+02   2.5500000e+02   0.0000000e+00   0.0000000e+00   0.0000000e+00   0.0000000e+00   2.5500000e+02   2.5500000e+02   2.5500000e+02   2.5500000e+02   2.5500000e+02   2.5500000e+02   2.5500000e+02   2.5500000e+02   0.0000000e+00   0.0000000e+00   0.0000000e+00   0.0000000e+00   0.0000000e+00   2.5500000e+02   2.5500000e+02   2.5500000e+02   2.5500000e+02   2.5500000e+02   2.5500000e+02   2.5500000e+02   2.5500000e+02   2.5500000e+02   0.0000000e+00   0.0000000e+00   0.0000000e+00   0.0000000e+00   0.0000000e+00   2.5500000e+02   2.5500000e+02   2.5500000e+02   2.5500000e+02   2.5500000e+02   2.5500000e+02   2.5500000e+02   2.5500000e+02   2.5500000e+02   2.5500000e+02   2.5500000e+02   2.5500000e+02   2.5500000e+02   2.5500000e+02   0.0000000e+00   0.0000000e+00   0.0000000e+00   0.0000000e+00   0.0000000e+00   0.0000000e+00   0.0000000e+00   0.0000000e+00   0.0000000e+00   0.0000000e+00   0.0000000e+00   0.0000000e+00   0.0000000e+00   0.0000000e+00   0.0000000e+00   0.0000000e+00   0.0000000e+00   0.0000000e+00   0.0000000e+00   0.0000000e+00   2.5500000e+02   2.5500000e+02   2.5500000e+02   2.5500000e+02   2.5500000e+02   2.5500000e+02   2.5500000e+02   2.5500000e+02   2.5500000e+02   2.5500000e+02   2.5500000e+02   0.0000000e+00
   0.0000000e+00   2.5500000e+02   2.5500000e+02   2.5500000e+02   2.5500000e+02   2.5500000e+02   2.5500000e+02   2.5500000e+02   2.5500000e+02   2.5500000e+02   2.5500000e+02   2.5500000e+02   2.5500000e+02   2.5500000e+02   2.5500000e+02   2.5500000e+02   2.5500000e+02   2.5500000e+02   2.5500000e+02   2.5500000e+02   2.5500000e+02   2.5500000e+02   2.5500000e+02   2.5500000e+02   2.5500000e+02   2.5500000e+02   2.5500000e+02   2.5500000e+02   2.5500000e+02   2.5500000e+02   2.5500000e+02   2.5500000e+02   2.5500000e+02   2.5500000e+02   2.5500000e+02   2.5500000e+02   2.5500000e+02   2.5500000e+02   2.5500000e+02   2.5500000e+02   2.5500000e+02   2.5500000e+02   2.5500000e+02   2.5500000e+02   2.5500000e+02   2.5500000e+02   2.5500000e+02   2.5500000e+02   2.5500000e+02   2.5500000e+02   2.5500000e+02   2.5500000e+02   2.5500000e+02   2.5500000e+02   2.5500000e+02   2.5500000e+02   2.5500000e+02   2.5500000e+02   0.0000000e+00   0.0000000e+00   0.0000000e+00   0.0000000e+00   0.0000000e+00   0.0000000e+00   0.0000000e+00   0.0000000e+00   0.0000000e+00   0.0000000e+00   0.0000000e+00   0.0000000e+00   0.0000000e+00   0.0000000e+00   2.5500000e+02   2.5500000e+02   0.0000000e+00   0.0000000e+00   2.5500000e+02   2.5500000e+02   2.5500000e+02   2.5500000e+02   2.5500000e+02   2.5500000e+02   2.5500000e+02   2.5500000e+02   2.5500000e+02   2.5500000e+02   2.5500000e+02   2.5500000e+02   2.5500000e+02   2.5500000e+02   2.5500000e+02   2.5500000e+02   2.5500000e+02   2.5500000e+02   2.5500000e+02   2.5500000e+02   2.5500000e+02   2.5500000e+02   2.5500000e+02   2.5500000e+02   0.0000000e+00   0.0000000e+00   0.0000000e+00   2.5500000e+02   2.5500000e+02   2.5500000e+02   0.0000000e+00   0.0000000e+00   0.0000000e+00   2.5500000e+02   2.5500000e+02   2.5500000e+02   2.5500000e+02   2.5500000e+02   2.5500000e+02   2.5500000e+02   2.5500000e+02   0.0000000e+00   0.0000000e+00   0.0000000e+00   2.5500000e+02   2.5500000e+02   2.5500000e+02   0.0000000e+00   0.0000000e+00   0.0000000e+00   0.0000000e+00   2.5500000e+02   2.5500000e+02   2.5500000e+02   0.0000000e+00   0.0000000e+00   0.0000000e+00   2.5500000e+02   2.5500000e+02   2.5500000e+02   0.0000000e+00   0.0000000e+00   0.0000000e+00   2.5500000e+02   2.5500000e+02   2.5500000e+02   2.5500000e+02   2.5500000e+02   2.5500000e+02   2.5500000e+02   2.5500000e+02   2.5500000e+02   2.5500000e+02   2.5500000e+02   2.5500000e+02   2.5500000e+02   2.5500000e+02   2.5500000e+02   2.5500000e+02   2.5500000e+02   2.5500000e+02   2.5500000e+02   0.0000000e+00   0.0000000e+00   0.0000000e+00   2.5500000e+02   2.5500000e+02   2.5500000e+02   2.5500000e+02   2.5500000e+02   2.5500000e+02   2.5500000e+02   2.5500000e+02   2.5500000e+02   2.5500000e+02   2.5500000e+02   2.5500000e+02   2.5500000e+02   2.5500000e+02   2.5500000e+02   2.5500000e+02   2.5500000e+02   2.5500000e+02   0.0000000e+00   0.0000000e+00   0.0000000e+00   0.0000000e+00   2.5500000e+02   2.5500000e+02   2.5500000e+02   2.5500000e+02   2.5500000e+02   2.5500000e+02   2.5500000e+02   2.5500000e+02   0.0000000e+00   0.0000000e+00   0.0000000e+00   0.0000000e+00   0.0000000e+00   2.5500000e+02   2.5500000e+02   2.5500000e+02   2.5500000e+02   2.5500000e+02   2.5500000e+02   2.5500000e+02   2.5500000e+02   2.5500000e+02   0.0000000e+00   0.0000000e+00   0.0000000e+00   0.0000000e+00   0.0000000e+00   2.5500000e+02   2.5500000e+02   2.5500000e+02   2.5500000e+02   2.5500000e+02   2.5500000e+02   2.5500000e+02   2.5500000e+02   2.5500000e+02   2.5500000e+02   2.5500000e+02   2.5500000e+02   0.0000000e+00   0.0000000e+00   0.0000000e+00   0.0000000e+00   0.0000000e+00   0.0000000e+00   0.0000000e+00   0.0000000e+00   0.0000000e+00   0.0000000e+00   0.0000000e+00   0.0000000e+00   0.0000000e+00   0.0000000e+00   0.0000000e+00   0.0000000e+00   0.0000000e+00   2.5500000e+02   2.5500000e+02   2.5500000e+02   2.5500000e+02   2.5500000e+02   2.5500000e+02   2.5500000e+02   2.5500000e+02   2.5500000e+02   2.5500000e+02   2.5500000e+02   2.5500000e+02   2.5500000e+02   2.5500000e+02   2.5500000e+02   2.5500000e+02   0.0000000e+00
   0.0000000e+00   2.5500000e+02   2.5500000e+02   2.5500000e+02   2.5500000e+02   2.5500000e+02   2.5500000e+02   2.5500000e+02   2.5500000e+02   2.5500000e+02   2.5500000e+02   2.5500000e+02   2.5500000e+02   2.5500000e+02   2.5500000e+02   2.5500000e+02   2.5500000e+02   2.5500000e+02   2.5500000e+02   2.5500000e+02   2.5500000e+02   2.5500000e+02   2.5500000e+02   2.5500000e+02   2.5500000e+02   2.5500000e+02   2.5500000e+02   2.5500000e+02   2.5500000e+02   2.5500000e+02   2.5500000e+02   2.5500000e+02   2.5500000e+02   2.5500000e+02   2.5500000e+02   2.5500000e+02   2.5500000e+02   2.5500000e+02   2.5500000e+02   2.5500000e+02   2.5500000e+02   2.5500000e+02   2.5500000e+02   2.5500000e+02   2.5500000e+02   2.5500000e+02   2.5500000e+02   2.5500000e+02   2.5500000e+02   2.5500000e+02   2.5500000e+02   2.5500000e+02   2.5500000e+02   2.5500000e+02   2.5500000e+02   2.5500000e+02   2.5500000e+02   2.5500000e+02   2.5500000e+02   2.5500000e+02   2.5500000e+02   2.5500000e+02   2.5500000e+02   2.5500000e+02   2.5500000e+02   2.5500000e+02   2.5500000e+02   2.5500000e+02   2.5500000e+02   0.0000000e+00   0.0000000e+00   0.0000000e+00   2.5500000e+02   2.5500000e+02   0.0000000e+00   0.0000000e+00   2.5500000e+02   2.5500000e+02   2.5500000e+02   2.5500000e+02   2.5500000e+02   2.5500000e+02   2.5500000e+02   2.5500000e+02   2.5500000e+02   2.5500000e+02   2.5500000e+02   2.5500000e+02   2.5500000e+02   2.5500000e+02   2.5500000e+02   2.5500000e+02   2.5500000e+02   2.5500000e+02   2.5500000e+02   2.5500000e+02   2.5500000e+02   2.5500000e+02   2.5500000e+02   2.5500000e+02   0.0000000e+00   0.0000000e+00   0.0000000e+00   0.0000000e+00   2.5500000e+02   2.5500000e+02   0.0000000e+00   0.0000000e+00   0.0000000e+00   0.0000000e+00   2.5500000e+02   2.5500000e+02   2.5500000e+02   2.5500000e+02   2.5500000e+02   2.5500000e+02   0.0000000e+00   0.0000000e+00   0.0000000e+00   0.0000000e+00   2.5500000e+02   2.5500000e+02   0.0000000e+00   0.0000000e+00   0.0000000e+00   0.0000000e+00   2.5500000e+02   2.5500000e+02   2.5500000e+02   2.5500000e+02   2.5500000e+02   0.0000000e+00   0.0000000e+00   0.0000000e+00   2.5500000e+02   2.5500000e+02   2.5500000e+02   0.0000000e+00   0.0000000e+00   0.0000000e+00   2.5500000e+02   2.5500000e+02   2.5500000e+02   2.5500000e+02   2.5500000e+02   2.5500000e+02   2.5500000e+02   2.5500000e+02   2.5500000e+02   2.5500000e+02   2.5500000e+02   2.5500000e+02   2.5500000e+02   2.5500000e+02   2.5500000e+02   2.5500000e+02   2.5500000e+02   2.5500000e+02   0.0000000e+00   0.0000000e+00   0.0000000e+00   2.5500000e+02   2.5500000e+02   2.5500000e+02   2.5500000e+02   2.5500000e+02   2.5500000e+02   2.5500000e+02   2.5500000e+02   2.5500000e+02   2.5500000e+02   2.5500000e+02   2.5500000e+02   2.5500000e+02   2.5500000e+02   2.5500000e+02   2.5500000e+02   2.5500000e+02   0.0000000e+00   0.0000000e+00   0.0000000e+00   0.0000000e+00   0.0000000e+00   0.0000000e+00   2.5500000e+02   2.5500000e+02   2.5500000e+02   2.5500000e+02   2.5500000e+02   2.5500000e+02   2.5500000e+02   0.0000000e+00   0.0000000e+00   0.0000000e+00   0.0000000e+00   0.0000000e+00   2.5500000e+02   2.5500000e+02   2.5500000e+02   2.5500000e+02   2.5500000e+02   2.5500000e+02   2.5500000e+02   2.5500000e+02   0.0000000e+00   0.0000000e+00   0.0000000e+00   0.0000000e+00   0.0000000e+00   0.0000000e+00   2.5500000e+02   2.5500000e+02   2.5500000e+02   2.5500000e+02   2.5500000e+02   2.5500000e+02   2.5500000e+02   2.5500000e+02   0.0000000e+00   0.0000000e+00   0.0000000e+00   0.0000000e+00   0.0000000e+00   0.0000000e+00   0.0000000e+00   0.0000000e+00   0.0000000e+00   2.5500000e+02   2.5500000e+02   2.5500000e+02   0.0000000e+00   0.0000000e+00   0.0000000e+00   2.5500000e+02   2.5500000e+02   2.5500000e+02   2.5500000e+02   2.5500000e+02   2.5500000e+02   2.5500000e+02   2.5500000e+02   2.5500000e+02   2.5500000e+02   2.5500000e+02   2.5500000e+02   2.5500000e+02   2.5500000e+02   2.5500000e+02   2.5500000e+02   2.5500000e+02   0.0000000e+00   0.0000000e+00   0.0000000e+00   0.0000000e+00   0.0000000e+00   0.0000000e+00
   0.0000000e+00   2.5500000e+02   2.5500000e+02   2.5500000e+02   2.5500000e+02   2.5500000e+02   2.5500000e+02   2.5500000e+02   2.5500000e+02   2.5500000e+02   2.5500000e+02   2.5500000e+02   2.5500000e+02   2.5500000e+02   2.5500000e+02   2.5500000e+02   2.5500000e+02   2.5500000e+02   2.5500000e+02   2.5500000e+02   2.5500000e+02   2.5500000e+02   2.5500000e+02   2.5500000e+02   2.5500000e+02   2.5500000e+02   2.5500000e+02   2.5500000e+02   2.5500000e+02   2.5500000e+02   2.5500000e+02   2.5500000e+02   2.5500000e+02   2.5500000e+02   2.5500000e+02   2.5500000e+02   2.5500000e+02   2.5500000e+02   2.5500000e+02   2.5500000e+02   2.5500000e+02   2.5500000e+02   2.5500000e+02   2.5500000e+02   2.5500000e+02   2.5500000e+02   2.5500000e+02   2.5500000e+02   2.5500000e+02   2.5500000e+02   2.5500000e+02   2.5500000e+02   2.5500000e+02   2.5500000e+02   2.5500000e+02   2.5500000e+02   2.5500000e+02   2.5500000e+02   2.5500000e+02   2.5500000e+02   2.5500000e+02   2.5500000e+02   2.5500000e+02   2.5500000e+02   2.5500000e+02   2.5500000e+02   2.5500000e+02   2.5500000e+02   2.5500000e+02   0.0000000e+00   0.0000000e+00   0.0000000e+00   2.5500000e+02   2.5500000e+02   0.0000000e+00   0.0000000e+00   2.5500000e+02   2.5500000e+02   2.5500000e+02   2.5500000e+02   2.5500000e+02   2.5500000e+02   2.5500000e+02   2.5500000e+02   2.5500000e+02   2.5500000e+02   2.5500000e+02   2.5500000e+02   2.5500000e+02   2.5500000e+02   2.5500000e+02   2.5500000e+02   2.5500000e+02   2.5500000e+02   2.5500000e+02   2.5500000e+02   2.5500000e+02   2.5500000e+02   2.5500000e+02   2.5500000e+02   2.5500000e+02   0.0000000e+00   0.0000000e+00   0.0000000e+00   0.0000000e+00   2.5500000e+02   2.5500000e+02   0.0000000e+00   0.0000000e+00   0.0000000e+00   2.5500000e+02   2.5500000e+02   2.5500000e+02   2.5500000e+02   2.5500000e+02   0.0000000e+00   0.0000000e+00   0.0000000e+00   0.0000000e+00   2.5500000e+02   2.5500000e+02   2.5500000e+02   0.0000000e+00   0.0000000e+00   0.0000000e+00   2.5500000e+02   2.5500000e+02   2.5500000e+02   2.5500000e+02   2.5500000e+02   2.5500000e+02   0.0000000e+00   0.0000000e+00   0.0000000e+00   0.0000000e+00   2.5500000e+02   2.5500000e+02   0.0000000e+00   0.0000000e+00   0.0000000e+00   0.0000000e+00   2.5500000e+02   2.5500000e+02   2.5500000e+02   2.5500000e+02   2.5500000e+02   2.5500000e+02   2.5500000e+02   2.5500000e+02   2.5500000e+02   2.5500000e+02   2.5500000e+02   2.5500000e+02   2.5500000e+02   2.5500000e+02   2.5500000e+02   2.5500000e+02   2.5500000e+02   0.0000000e+00   0.0000000e+00   2.5500000e+02   2.5500000e+02   2.5500000e+02   2.5500000e+02   2.5500000e+02   2.5500000e+02   2.5500000e+02   2.5500000e+02   2.5500000e+02   2.5500000e+02   2.5500000e+02   2.5500000e+02   2.5500000e+02   2.5500000e+02   2.5500000e+02   2.5500000e+02   2.5500000e+02   2.5500000e+02   0.0000000e+00   0.0000000e+00   0.0000000e+00   0.0000000e+00   0.0000000e+00   0.0000000e+00   0.0000000e+00   0.0000000e+00   2.5500000e+02   2.5500000e+02   2.5500000e+02   2.5500000e+02   2.5500000e+02   0.0000000e+00   0.0000000e+00   0.0000000e+00   0.0000000e+00   0.0000000e+00   0.0000000e+00   2.5500000e+02   2.5500000e+02   2.5500000e+02   2.5500000e+02   2.5500000e+02   2.5500000e+02   2.5500000e+02   0.0000000e+00   0.0000000e+00   0.0000000e+00   0.0000000e+00   0.0000000e+00   0.0000000e+00   0.0000000e+00   2.5500000e+02   2.5500000e+02   0.0000000e+00   0.0000000e+00   0.0000000e+00   0.0000000e+00   0.0000000e+00   0.0000000e+00   0.0000000e+00   0.0000000e+00   0.0000000e+00   0.0000000e+00   0.0000000e+00   0.0000000e+00   0.0000000e+00   2.5500000e+02   2.5500000e+02   2.5500000e+02   2.5500000e+02   2.5500000e+02   2.5500000e+02   2.5500000e+02   2.5500000e+02   2.5500000e+02   2.5500000e+02   2.5500000e+02   2.5500000e+02   2.5500000e+02   2.5500000e+02   2.5500000e+02   2.5500000e+02   2.5500000e+02   0.0000000e+00   0.0000000e+00   0.0000000e+00   0.0000000e+00   0.0000000e+00   0.0000000e+00   0.0000000e+00   0.0000000e+00   0.0000000e+00   0.0000000e+00   0.0000000e+00   2.5500000e+02   0.0000000e+00
   0.0000000e+00   2.5500000e+02   2.5500000e+02   2.5500000e+02   2.5500000e+02   2.5500000e+02   2.5500000e+02   2.5500000e+02   2.5500000e+02   2.5500000e+02   2.5500000e+02   2.5500000e+02   2.5500000e+02   2.5500000e+02   2.5500000e+02   2.5500000e+02   2.5500000e+02   2.5500000e+02   2.5500000e+02   2.5500000e+02   2.5500000e+02   2.5500000e+02   2.5500000e+02   2.5500000e+02   2.5500000e+02   2.5500000e+02   2.5500000e+02   2.5500000e+02   2.5500000e+02   2.5500000e+02   2.5500000e+02   2.5500000e+02   2.5500000e+02   2.5500000e+02   2.5500000e+02   2.5500000e+02   2.5500000e+02   2.5500000e+02   2.5500000e+02   2.5500000e+02   2.5500000e+02   2.5500000e+02   2.5500000e+02   2.5500000e+02   2.5500000e+02   2.5500000e+02   2.5500000e+02   2.5500000e+02   2.5500000e+02   2.5500000e+02   2.5500000e+02   2.5500000e+02   2.5500000e+02   2.5500000e+02   2.5500000e+02   2.5500000e+02   2.5500000e+02   2.5500000e+02   2.5500000e+02   2.5500000e+02   2.5500000e+02   2.5500000e+02   2.5500000e+02   2.5500000e+02   2.5500000e+02   2.5500000e+02   2.5500000e+02   2.5500000e+02   2.5500000e+02   0.0000000e+00   0.0000000e+00   0.0000000e+00   2.5500000e+02   2.5500000e+02   0.0000000e+00   0.0000000e+00   2.5500000e+02   2.5500000e+02   2.5500000e+02   2.5500000e+02   2.5500000e+02   2.5500000e+02   2.5500000e+02   2.5500000e+02   2.5500000e+02   2.5500000e+02   2.5500000e+02   2.5500000e+02   2.5500000e+02   2.5500000e+02   2.5500000e+02   2.5500000e+02   2.5500000e+02   2.5500000e+02   2.5500000e+02   2.5500000e+02   2.5500000e+02   2.5500000e+02   2.5500000e+02   2.5500000e+02   2.5500000e+02   2.5500000e+02   0.0000000e+00   0.0000000e+00   0.0000000e+00   2.5500000e+02   2.5500000e+02   2.5500000e+02   0.0000000e+00   0.0000000e+00   0.0000000e+00   2.5500000e+02   2.5500000e+02   2.5500000e+02   0.0000000e+00   0.0000000e+00   0.0000000e+00   0.0000000e+00   2.5500000e+02   2.5500000e+02   2.5500000e+02   0.0000000e+00   0.0000000e+00   0.0000000e+00   2.5500000e+02   2.5500000e+02   2.5500000e+02   2.5500000e+02   2.5500000e+02   2.5500000e+02   2.5500000e+02   2.5500000e+02   0.0000000e+00   0.0000000e+00   0.0000000e+00   2.5500000e+02   2.5500000e+02   2.5500000e+02   0.0000000e+00   0.0000000e+00   0.0000000e+00   2.5500000e+02   2.5500000e+02   2.5500000e+02   2.5500000e+02   2.5500000e+02   2.5500000e+02   2.5500000e+02   2.5500000e+02   2.5500000e+02   2.5500000e+02   2.5500000e+02   2.5500000e+02   2.5500000e+02   2.5500000e+02   2.5500000e+02   2.5500000e+02   2.5500000e+02   0.0000000e+00   0.0000000e+00   2.5500000e+02   2.5500000e+02   2.5500000e+02   2.5500000e+02   2.5500000e+02   2.5500000e+02   2.5500000e+02   2.5500000e+02   2.5500000e+02   2.5500000e+02   2.5500000e+02   2.5500000e+02   2.5500000e+02   2.5500000e+02   2.5500000e+02   2.5500000e+02   2.5500000e+02   2.5500000e+02   0.0000000e+00   0.0000000e+00   0.0000000e+00   0.0000000e+00   0.0000000e+00   0.0000000e+00   0.0000000e+00   0.0000000e+00   0.0000000e+00   0.0000000e+00   0.0000000e+00   0.0000000e+00   0.0000000e+00   0.0000000e+00   0.0000000e+00   0.0000000e+00   0.0000000e+00   0.0000000e+00   0.0000000e+00   0.0000000e+00   0.0000000e+00   0.0000000e+00   0.0000000e+00   0.0000000e+00   0.0000000e+00   0.0000000e+00   0.0000000e+00   0.0000000e+00   0.0000000e+00   0.0000000e+00   0.0000000e+00   0.0000000e+00   0.0000000e+00   0.0000000e+00   0.0000000e+00   0.0000000e+00   0.0000000e+00   0.0000000e+00   0.0000000e+00   0.0000000e+00   0.0000000e+00   0.0000000e+00   0.0000000e+00   0.0000000e+00   0.0000000e+00   0.0000000e+00   2.5500000e+02   2.5500000e+02   2.5500000e+02   2.5500000e+02   2.5500000e+02   2.5500000e+02   2.5500000e+02   2.5500000e+02   2.5500000e+02   2.5500000e+02   2.5500000e+02   2.5500000e+02   2.5500000e+02   2.5500000e+02   2.5500000e+02   0.0000000e+00   0.0000000e+00   0.0000000e+00   0.0000000e+00   0.0000000e+00   0.0000000e+00   0.0000000e+00   0.0000000e+00   0.0000000e+00   0.0000000e+00   0.0000000e+00   0.0000000e+00   2.5500000e+02   2.5500000e+02   2.5500000e+02   2.5500000e+02   0.0000000e+00
   0.0000000e+00   2.5500000e+02   2.5500000e+02   2.5500000e+02   2.5500000e+02   2.5500000e+02   2.5500000e+02   2.5500000e+02   2.5500000e+02   2.5500000e+02   2.5500000e+02   2.5500000e+02   2.5500000e+02   2.5500000e+02   2.5500000e+02   2.5500000e+02   2.5500000e+02   2.5500000e+02   2.5500000e+02   2.5500000e+02   2.5500000e+02   2.5500000e+02   2.5500000e+02   2.5500000e+02   2.5500000e+02   2.5500000e+02   2.5500000e+02   2.5500000e+02   2.5500000e+02   2.5500000e+02   2.5500000e+02   2.5500000e+02   2.5500000e+02   2.5500000e+02   2.5500000e+02   2.5500000e+02   2.5500000e+02   2.5500000e+02   2.5500000e+02   2.5500000e+02   2.5500000e+02   2.5500000e+02   2.5500000e+02   2.5500000e+02   2.5500000e+02   2.5500000e+02   2.5500000e+02   2.5500000e+02   2.5500000e+02   2.5500000e+02   2.5500000e+02   2.5500000e+02   2.5500000e+02   2.5500000e+02   2.5500000e+02   2.5500000e+02   2.5500000e+02   2.5500000e+02   2.5500000e+02   2.5500000e+02   2.5500000e+02   2.5500000e+02   2.5500000e+02   2.5500000e+02   2.5500000e+02   2.5500000e+02   2.5500000e+02   2.5500000e+02   2.5500000e+02   2.5500000e+02   0.0000000e+00   0.0000000e+00   2.5500000e+02   2.5500000e+02   0.0000000e+00   0.0000000e+00   0.0000000e+00   2.5500000e+02   2.5500000e+02   2.5500000e+02   2.5500000e+02   2.5500000e+02   2.5500000e+02   2.5500000e+02   2.5500000e+02   2.5500000e+02   2.5500000e+02   2.5500000e+02   2.5500000e+02   2.5500000e+02   2.5500000e+02   2.5500000e+02   2.5500000e+02   2.5500000e+02   2.5500000e+02   2.5500000e+02   2.5500000e+02   2.5500000e+02   2.5500000e+02   2.5500000e+02   2.5500000e+02   2.5500000e+02   2.5500000e+02   0.0000000e+00   0.0000000e+00   0.0000000e+00   2.5500000e+02   2.5500000e+02   0.0000000e+00   0.0000000e+00   0.0000000e+00   0.0000000e+00   0.0000000e+00   0.0000000e+00   0.0000000e+00   0.0000000e+00   0.0000000e+00   2.5500000e+02   2.5500000e+02   2.5500000e+02   0.0000000e+00   0.0000000e+00   0.0000000e+00   0.0000000e+00   2.5500000e+02   2.5500000e+02   2.5500000e+02   2.5500000e+02   2.5500000e+02   2.5500000e+02   2.5500000e+02   2.5500000e+02   2.5500000e+02   0.0000000e+00   0.0000000e+00   0.0000000e+00   2.5500000e+02   2.5500000e+02   2.5500000e+02   0.0000000e+00   0.0000000e+00   0.0000000e+00   2.5500000e+02   2.5500000e+02   2.5500000e+02   2.5500000e+02   2.5500000e+02   2.5500000e+02   2.5500000e+02   2.5500000e+02   2.5500000e+02   2.5500000e+02   2.5500000e+02   2.5500000e+02   2.5500000e+02   2.5500000e+02   2.5500000e+02   2.5500000e+02   0.0000000e+00   0.0000000e+00   2.5500000e+02   2.5500000e+02   2.5500000e+02   2.5500000e+02   2.5500000e+02   2.5500000e+02   2.5500000e+02   2.5500000e+02   2.5500000e+02   2.5500000e+02   2.5500000e+02   2.5500000e+02   2.5500000e+02   2.5500000e+02   2.5500000e+02   2.5500000e+02   2.5500000e+02   2.5500000e+02   0.0000000e+00   0.0000000e+00   0.0000000e+00   0.0000000e+00   0.0000000e+00   0.0000000e+00   0.0000000e+00   0.0000000e+00   0.0000000e+00   0.0000000e+00   0.0000000e+00   0.0000000e+00   0.0000000e+00   0.0000000e+00   0.0000000e+00   0.0000000e+00   0.0000000e+00   0.0000000e+00   0.0000000e+00   0.0000000e+00   0.0000000e+00   0.0000000e+00   0.0000000e+00   0.0000000e+00   0.0000000e+00   0.0000000e+00   0.0000000e+00   0.0000000e+00   0.0000000e+00   0.0000000e+00   0.0000000e+00   0.0000000e+00   0.0000000e+00   0.0000000e+00   0.0000000e+00   0.0000000e+00   0.0000000e+00   0.0000000e+00   0.0000000e+00   0.0000000e+00   0.0000000e+00   0.0000000e+00   2.5500000e+02   2.5500000e+02   2.5500000e+02   2.5500000e+02   2.5500000e+02   2.5500000e+02   2.5500000e+02   2.5500000e+02   2.5500000e+02   2.5500000e+02   2.5500000e+02   2.5500000e+02   2.5500000e+02   2.5500000e+02   0.0000000e+00   0.0000000e+00   0.0000000e+00   0.0000000e+00   0.0000000e+00   0.0000000e+00   0.0000000e+00   0.0000000e+00   0.0000000e+00   0.0000000e+00   0.0000000e+00   0.0000000e+00   0.0000000e+00   2.5500000e+02   2.5500000e+02   2.5500000e+02   2.5500000e+02   2.5500000e+02   2.5500000e+02   2.5500000e+02   2.5500000e+02   0.0000000e+00
   0.0000000e+00   2.5500000e+02   2.5500000e+02   2.5500000e+02   2.5500000e+02   2.5500000e+02   2.5500000e+02   2.5500000e+02   2.5500000e+02   2.5500000e+02   2.5500000e+02   2.5500000e+02   2.5500000e+02   2.5500000e+02   2.5500000e+02   2.5500000e+02   2.5500000e+02   2.5500000e+02   2.5500000e+02   2.5500000e+02   2.5500000e+02   2.5500000e+02   2.5500000e+02   2.5500000e+02   2.5500000e+02   2.5500000e+02   2.5500000e+02   2.5500000e+02   2.5500000e+02   2.5500000e+02   2.5500000e+02   2.5500000e+02   2.5500000e+02   2.5500000e+02   2.5500000e+02   2.5500000e+02   2.5500000e+02   2.5500000e+02   2.5500000e+02   2.5500000e+02   2.5500000e+02   2.5500000e+02   2.5500000e+02   2.5500000e+02   2.5500000e+02   2.5500000e+02   2.5500000e+02   2.5500000e+02   2.5500000e+02   2.5500000e+02   2.5500000e+02   2.5500000e+02   2.5500000e+02   2.5500000e+02   2.5500000e+02   2.5500000e+02   2.5500000e+02   2.5500000e+02   2.5500000e+02   2.5500000e+02   2.5500000e+02   2.5500000e+02   2.5500000e+02   2.5500000e+02   2.5500000e+02   2.5500000e+02   2.5500000e+02   2.5500000e+02   2.5500000e+02   2.5500000e+02   0.0000000e+00   0.0000000e+00   2.5500000e+02   2.5500000e+02   0.0000000e+00   0.0000000e+00   0.0000000e+00   2.5500000e+02   2.5500000e+02   2.5500000e+02   2.5500000e+02   2.5500000e+02   2.5500000e+02   2.5500000e+02   2.5500000e+02   2.5500000e+02   2.5500000e+02   2.5500000e+02   2.5500000e+02   2.5500000e+02   2.5500000e+02   2.5500000e+02   2.5500000e+02   2.5500000e+02   2.5500000e+02   2.5500000e+02   2.5500000e+02   2.5500000e+02   2.5500000e+02   2.5500000e+02   2.5500000e+02   2.5500000e+02   2.5500000e+02   0.0000000e+00   0.0000000e+00   0.0000000e+00   0.0000000e+00   2.5500000e+02   2.5500000e+02   0.0000000e+00   0.0000000e+00   0.0000000e+00   0.0000000e+00   0.0000000e+00   0.0000000e+00   0.0000000e+00   2.5500000e+02   2.5500000e+02   2.5500000e+02   0.0000000e+00   0.0000000e+00   0.0000000e+00   0.0000000e+00   2.5500000e+02   2.5500000e+02   2.5500000e+02   2.5500000e+02   2.5500000e+02   2.5500000e+02   2.5500000e+02   2.5500000e+02   2.5500000e+02   2.5500000e+02   0.0000000e+00   0.0000000e+00   0.0000000e+00   0.0000000e+00   2.5500000e+02   2.5500000e+02   0.0000000e+00   0.0000000e+00   0.0000000e+00   0.0000000e+00   2.5500000e+02   2.5500000e+02   2.5500000e+02   2.5500000e+02   2.5500000e+02   2.5500000e+02   2.5500000e+02   2.5500000e+02   2.5500000e+02   2.5500000e+02   2.5500000e+02   2.5500000e+02   2.5500000e+02   2.5500000e+02   2.5500000e+02   0.0000000e+00   0.0000000e+00   2.5500000e+02   2.5500000e+02   2.5500000e+02   2.5500000e+02   2.5500000e+02   2.5500000e+02   2.5500000e+02   2.5500000e+02   2.5500000e+02   2.5500000e+02   2.5500000e+02   2.5500000e+02   2.5500000e+02   2.5500000e+02   2.5500000e+02   2.5500000e+02   2.5500000e+02   2.5500000e+02   0.0000000e+00   0.0000000e+00   0.0000000e+00   0.0000000e+00   2.5500000e+02   2.5500000e+02   0.0000000e+00   0.0000000e+00   0.0000000e+00   0.0000000e+00   0.0000000e+00   0.0000000e+00   0.0000000e+00   0.0000000e+00   0.0000000e+00   0.0000000e+00   2.5500000e+02   2.5500000e+02   0.0000000e+00   0.0000000e+00   0.0000000e+00   0.0000000e+00   0.0000000e+00   0.0000000e+00   0.0000000e+00   0.0000000e+00   0.0000000e+00   0.0000000e+00   0.0000000e+00   0.0000000e+00   0.0000000e+00   0.0000000e+00   0.0000000e+00   0.0000000e+00   0.0000000e+00   0.0000000e+00   0.0000000e+00   2.5500000e+02   2.5500000e+02   2.5500000e+02   2.5500000e+02   2.5500000e+02   2.5500000e+02   2.5500000e+02   2.5500000e+02   2.5500000e+02   2.5500000e+02   2.5500000e+02   2.5500000e+02   2.5500000e+02   2.5500000e+02   2.5500000e+02   2.5500000e+02   0.0000000e+00   0.0000000e+00   0.0000000e+00   0.0000000e+00   0.0000000e+00   0.0000000e+00   0.0000000e+00   0.0000000e+00   0.0000000e+00   0.0000000e+00   0.0000000e+00   0.0000000e+00   2.5500000e+02   2.5500000e+02   2.5500000e+02   2.5500000e+02   2.5500000e+02   2.5500000e+02   2.5500000e+02   2.5500000e+02   2.5500000e+02   2.5500000e+02   2.5500000e+02   2.5500000e+02   0.0000000e+00
   0.0000000e+00   2.5500000e+02   2.5500000e+02   2.5500000e+02   2.5500000e+02   2.5500000e+02   2.5500000e+02   2.5500000e+02   2.5500000e+02   2.5500000e+02   2.5500000e+02   2.5500000e+02   2.5500000e+02   2.5500000e+02   2.5500000e+02   2.5500000e+02   2.5500000e+02   2.5500000e+02   2.5500000e+02   2.5500000e+02   2.5500000e+02   2.5500000e+02   2.5500000e+02   2.5500000e+02   2.5500000e+02   2.5500000e+02   2.5500000e+02   2.5500000e+02   2.5500000e+02   2.5500000e+02   2.5500000e+02   2.5500000e+02   2.5500000e+02   2.5500000e+02   2.5500000e+02   2.5500000e+02   2.5500000e+02   2.5500000e+02   2.5500000e+02   2.5500000e+02   2.5500000e+02   2.5500000e+02   2.5500000e+02   2.5500000e+02   2.5500000e+02   2.5500000e+02   2.5500000e+02   2.5500000e+02   2.5500000e+02   2.5500000e+02   2.5500000e+02   2.5500000e+02   2.5500000e+02   2.5500000e+02   2.5500000e+02   2.5500000e+02   2.5500000e+02   2.5500000e+02   2.5500000e+02   2.5500000e+02   2.5500000e+02   2.5500000e+02   2.5500000e+02   2.5500000e+02   2.5500000e+02   2.5500000e+02   2.5500000e+02   2.5500000e+02   2.5500000e+02   2.5500000e+02   0.0000000e+00   0.0000000e+00   2.5500000e+02   2.5500000e+02   0.0000000e+00   0.0000000e+00   0.0000000e+00   2.5500000e+02   2.5500000e+02   2.5500000e+02   2.5500000e+02   2.5500000e+02   2.5500000e+02   2.5500000e+02   2.5500000e+02   2.5500000e+02   2.5500000e+02   2.5500000e+02   2.5500000e+02   2.5500000e+02   2.5500000e+02   2.5500000e+02   2.5500000e+02   2.5500000e+02   2.5500000e+02   2.5500000e+02   2.5500000e+02   2.5500000e+02   2.5500000e+02   2.5500000e+02   2.5500000e+02   2.5500000e+02   2.5500000e+02   2.5500000e+02   0.0000000e+00   0.0000000e+00   0.0000000e+00   0.0000000e+00   2.5500000e+02   2.5500000e+02   0.0000000e+00   0.0000000e+00   0.0000000e+00   0.0000000e+00   0.0000000e+00   0.0000000e+00   2.5500000e+02   2.5500000e+02   0.0000000e+00   0.0000000e+00   0.0000000e+00   0.0000000e+00   2.5500000e+02   2.5500000e+02   2.5500000e+02   2.5500000e+02   2.5500000e+02   2.5500000e+02   2.5500000e+02   2.5500000e+02   2.5500000e+02   2.5500000e+02   2.5500000e+02   2.5500000e+02   0.0000000e+00   0.0000000e+00   0.0000000e+00   2.5500000e+02   2.5500000e+02   2.5500000e+02   0.0000000e+00   0.0000000e+00   0.0000000e+00   2.5500000e+02   2.5500000e+02   2.5500000e+02   2.5500000e+02   2.5500000e+02   2.5500000e+02   2.5500000e+02   2.5500000e+02   2.5500000e+02   2.5500000e+02   2.5500000e+02   2.5500000e+02   2.5500000e+02   2.5500000e+02   2.5500000e+02   0.0000000e+00   0.0000000e+00   2.5500000e+02   2.5500000e+02   2.5500000e+02   2.5500000e+02   2.5500000e+02   2.5500000e+02   2.5500000e+02   2.5500000e+02   2.5500000e+02   2.5500000e+02   2.5500000e+02   2.5500000e+02   2.5500000e+02   2.5500000e+02   2.5500000e+02   2.5500000e+02   2.5500000e+02   2.5500000e+02   0.0000000e+00   0.0000000e+00   0.0000000e+00   2.5500000e+02   2.5500000e+02   2.5500000e+02   2.5500000e+02   2.5500000e+02   0.0000000e+00   0.0000000e+00   0.0000000e+00   0.0000000e+00   0.0000000e+00   0.0000000e+00   2.5500000e+02   2.5500000e+02   2.5500000e+02   2.5500000e+02   2.5500000e+02   2.5500000e+02   0.0000000e+00   0.0000000e+00   0.0000000e+00   0.0000000e+00   0.0000000e+00   0.0000000e+00   0.0000000e+00   0.0000000e+00   2.5500000e+02   2.5500000e+02   2.5500000e+02   2.5500000e+02   2.5500000e+02   2.5500000e+02   2.5500000e+02   2.5500000e+02   2.5500000e+02   2.5500000e+02   2.5500000e+02   2.5500000e+02   2.5500000e+02   2.5500000e+02   2.5500000e+02   2.5500000e+02   2.5500000e+02   2.5500000e+02   2.5500000e+02   2.5500000e+02   2.5500000e+02   2.5500000e+02   2.5500000e+02   0.0000000e+00   0.0000000e+00   0.0000000e+00   0.0000000e+00   0.0000000e+00   0.0000000e+00   0.0000000e+00   0.0000000e+00   0.0000000e+00   0.0000000e+00   2.5500000e+02   2.5500000e+02   2.5500000e+02   2.5500000e+02   2.5500000e+02   2.5500000e+02   2.5500000e+02   2.5500000e+02   2.5500000e+02   2.5500000e+02   2.5500000e+02   2.5500000e+02   2.5500000e+02   2.5500000e+02   2.5500000e+02   2.5500000e+02   0.0000000e+00
   0.0000000e+00   2.5500000e+02   2.5500000e+02   2.5500000e+02   2.5500000e+02   2.5500000e+02   2.5500000e+02   2.5500000e+02   2.5500000e+02   2.5500000e+02   2.5500000e+02   2.5500000e+02   2.5500000e+02   2.5500000e+02   2.5500000e+02   2.5500000e+02   2.5500000e+02   2.5500000e+02   2.5500000e+02   2.5500000e+02   2.5500000e+02   2.5500000e+02   2.5500000e+02   2.5500000e+02   2.5500000e+02   2.5500000e+02   2.5500000e+02   2.5500000e+02   2.5500000e+02   2.5500000e+02   2.5500000e+02   2.5500000e+02   2.5500000e+02   2.5500000e+02   2.5500000e+02   2.5500000e+02   2.5500000e+02   2.5500000e+02   2.5500000e+02   2.5500000e+02   2.5500000e+02   2.5500000e+02   2.5500000e+02   2.5500000e+02   2.5500000e+02   2.5500000e+02   2.5500000e+02   2.5500000e+02   2.5500000e+02   2.5500000e+02   2.5500000e+02   2.5500000e+02   2.5500000e+02   2.5500000e+02   2.5500000e+02   2.5500000e+02   2.5500000e+02   2.5500000e+02   2.5500000e+02   2.5500000e+02   2.5500000e+02   2.5500000e+02   2.5500000e+02   2.5500000e+02   2.5500000e+02   2.5500000e+02   2.5500000e+02   2.5500000e+02   2.5500000e+02   2.5500000e+02   0.0000000e+00   0.0000000e+00   2.5500000e+02   2.5500000e+02   0.0000000e+00   0.0000000e+00   0.0000000e+00   0.0000000e+00   2.5500000e+02   2.5500000e+02   2.5500000e+02   2.5500000e+02   2.5500000e+02   2.5500000e+02   2.5500000e+02   2.5500000e+02   2.5500000e+02   2.5500000e+02   2.5500000e+02   2.5500000e+02   2.5500000e+02   2.5500000e+02   2.5500000e+02   2.5500000e+02   2.5500000e+02   2.5500000e+02   2.5500000e+02   2.5500000e+02   2.5500000e+02   2.5500000e+02   2.5500000e+02   2.5500000e+02   2.5500000e+02   2.5500000e+02   2.5500000e+02   0.0000000e+00   0.0000000e+00   0.0000000e+00   2.5500000e+02   2.5500000e+02   2.5500000e+02   0.0000000e+00   0.0000000e+00   0.0000000e+00   2.5500000e+02   2.5500000e+02   2.5500000e+02   2.5500000e+02   0.0000000e+00   0.0000000e+00   0.0000000e+00   2.5500000e+02   2.5500000e+02   2.5500000e+02   2.5500000e+02   2.5500000e+02   2.5500000e+02   2.5500000e+02   2.5500000e+02   2.5500000e+02   2.5500000e+02   2.5500000e+02   2.5500000e+02   2.5500000e+02   2.5500000e+02   0.0000000e+00   0.0000000e+00   0.0000000e+00   2.5500000e+02   2.5500000e+02   0.0000000e+00   0.0000000e+00   0.0000000e+00   0.0000000e+00   2.5500000e+02   2.5500000e+02   2.5500000e+02   2.5500000e+02   2.5500000e+02   2.5500000e+02   2.5500000e+02   2.5500000e+02   2.5500000e+02   2.5500000e+02   2.5500000e+02   2.5500000e+02   2.5500000e+02   2.5500000e+02   0.0000000e+00   0.0000000e+00   2.5500000e+02   2.5500000e+02   2.5500000e+02   2.5500000e+02   2.5500000e+02   2.5500000e+02   2.5500000e+02   2.5500000e+02   2.5500000e+02   2.5500000e+02   2.5500000e+02   2.5500000e+02   2.5500000e+02   2.5500000e+02   2.5500000e+02   2.5500000e+02   2.5500000e+02   2.5500000e+02   0.0000000e+00   0.0000000e+00   0.0000000e+00   2.5500000e+02   2.5500000e+02   2.5500000e+02   2.5500000e+02   2.5500000e+02   2.5500000e+02   2.5500000e+02   2.5500000e+02   2.5500000e+02   2.5500000e+02   2.5500000e+02   2.5500000e+02   2.5500000e+02   2.5500000e+02   2.5500000e+02   2.5500000e+02   2.5500000e+02   2.5500000e+02   2.5500000e+02   2.5500000e+02   2.5500000e+02   2.5500000e+02   2.5500000e+02   2.5500000e+02   2.5500000e+02   2.5500000e+02   2.5500000e+02   2.5500000e+02   2.5500000e+02   2.5500000e+02   2.5500000e+02   2.5500000e+02   2.5500000e+02   2.5500000e+02   2.5500000e+02   2.5500000e+02   2.5500000e+02   0.0000000e+00   0.0000000e+00   0.0000000e+00   0.0000000e+00   0.0000000e+00   0.0000000e+00   0.0000000e+00   0.0000000e+00   0.0000000e+00   0.0000000e+00   0.0000000e+00   0.0000000e+00   0.0000000e+00   0.0000000e+00   0.0000000e+00   0.0000000e+00   0.0000000e+00   2.5500000e+02   2.5500000e+02   2.5500000e+02   2.5500000e+02   2.5500000e+02   2.5500000e+02   2.5500000e+02   2.5500000e+02   2.5500000e+02   2.5500000e+02   2.5500000e+02   2.5500000e+02   2.5500000e+02   2.5500000e+02   2.5500000e+02   2.5500000e+02   2.5500000e+02   2.5500000e+02   2.5500000e+02   2.5500000e+02   0.0000000e+00
   0.0000000e+00   2.5500000e+02   2.5500000e+02   2.5500000e+02   2.5500000e+02   2.5500000e+02   2.5500000e+02   2.5500000e+02   2.5500000e+02   2.5500000e+02   2.5500000e+02   2.5500000e+02   2.5500000e+02   2.5500000e+02   2.5500000e+02   2.5500000e+02   2.5500000e+02   2.5500000e+02   2.5500000e+02   2.5500000e+02   2.5500000e+02   2.5500000e+02   2.5500000e+02   2.5500000e+02   2.5500000e+02   2.5500000e+02   2.5500000e+02   2.5500000e+02   2.5500000e+02   2.5500000e+02   2.5500000e+02   2.5500000e+02   2.5500000e+02   2.5500000e+02   2.5500000e+02   2.5500000e+02   2.5500000e+02   2.5500000e+02   2.5500000e+02   2.5500000e+02   2.5500000e+02   2.5500000e+02   2.5500000e+02   2.5500000e+02   2.5500000e+02   2.5500000e+02   2.5500000e+02   2.5500000e+02   2.5500000e+02   2.5500000e+02   2.5500000e+02   2.5500000e+02   2.5500000e+02   2.5500000e+02   2.5500000e+02   2.5500000e+02   2.5500000e+02   2.5500000e+02   2.5500000e+02   2.5500000e+02   2.5500000e+02   2.5500000e+02   2.5500000e+02   2.5500000e+02   2.5500000e+02   2.5500000e+02   2.5500000e+02   2.5500000e+02   2.5500000e+02   2.5500000e+02   0.0000000e+00   0.0000000e+00   2.5500000e+02   2.5500000e+02   0.0000000e+00   0.0000000e+00   0.0000000e+00   0.0000000e+00   2.5500000e+02   2.5500000e+02   2.5500000e+02   2.5500000e+02   2.5500000e+02   2.5500000e+02   2.5500000e+02   2.5500000e+02   2.5500000e+02   2.5500000e+02   2.5500000e+02   2.5500000e+02   2.5500000e+02   2.5500000e+02   2.5500000e+02   2.5500000e+02   2.5500000e+02   2.5500000e+02   2.5500000e+02   2.5500000e+02   2.5500000e+02   2.5500000e+02   2.5500000e+02   2.5500000e+02   2.5500000e+02   2.5500000e+02   2.5500000e+02   0.0000000e+00   0.0000000e+00   0.0000000e+00   0.0000000e+00   2.5500000e+02   2.5500000e+02   2.5500000e+02   0.0000000e+00   2.5500000e+02   2.5500000e+02   2.5500000e+02   2.5500000e+02   0.0000000e+00   0.0000000e+00   0.0000000e+00   2.5500000e+02   2.5500000e+02   2.5500000e+02   2.5500000e+02   2.5500000e+02   2.5500000e+02   2.5500000e+02   2.5500000e+02   2.5500000e+02   2.5500000e+02   2.5500000e+02   2.5500000e+02   2.5500000e+02   2.5500000e+02   2.5500000e+02   0.0000000e+00   0.0000000e+00   0.0000000e+00   0.0000000e+00   2.5500000e+02   2.5500000e+02   0.0000000e+00   0.0000000e+00   0.0000000e+00   2.5500000e+02   2.5500000e+02   2.5500000e+02   2.5500000e+02   2.5500000e+02   2.5500000e+02   2.5500000e+02   2.5500000e+02   2.5500000e+02   2.5500000e+02   2.5500000e+02   2.5500000e+02   2.5500000e+02   2.5500000e+02   0.0000000e+00   0.0000000e+00   2.5500000e+02   2.5500000e+02   2.5500000e+02   2.5500000e+02   2.5500000e+02   2.5500000e+02   2.5500000e+02   2.5500000e+02   2.5500000e+02   2.5500000e+02   2.5500000e+02   2.5500000e+02   2.5500000e+02   2.5500000e+02   2.5500000e+02   2.5500000e+02   2.5500000e+02   2.5500000e+02   0.0000000e+00   0.0000000e+00   0.0000000e+00   2.5500000e+02   2.5500000e+02   2.5500000e+02   2.5500000e+02   2.5500000e+02   2.5500000e+02   2.5500000e+02   2.5500000e+02   2.5500000e+02   2.5500000e+02   2.5500000e+02   2.5500000e+02   2.5500000e+02   2.5500000e+02   2.5500000e+02   2.5500000e+02   2.5500000e+02   2.5500000e+02   2.5500000e+02   2.5500000e+02   2.5500000e+02   2.5500000e+02   2.5500000e+02   2.5500000e+02   2.5500000e+02   2.5500000e+02   2.5500000e+02   2.5500000e+02   2.5500000e+02   2.5500000e+02   2.5500000e+02   2.5500000e+02   2.5500000e+02   0.0000000e+00   0.0000000e+00   0.0000000e+00   0.0000000e+00   0.0000000e+00   0.0000000e+00   0.0000000e+00   0.0000000e+00   0.0000000e+00   0.0000000e+00   0.0000000e+00   0.0000000e+00   0.0000000e+00   0.0000000e+00   0.0000000e+00   0.0000000e+00   0.0000000e+00   0.0000000e+00   0.0000000e+00   2.5500000e+02   2.5500000e+02   2.5500000e+02   2.5500000e+02   2.5500000e+02   2.5500000e+02   2.5500000e+02   2.5500000e+02   2.5500000e+02   2.5500000e+02   2.5500000e+02   2.5500000e+02   2.5500000e+02   2.5500000e+02   2.5500000e+02   2.5500000e+02   2.5500000e+02   2.5500000e+02   2.5500000e+02   2.5500000e+02   2.5500000e+02   2.5500000e+02   0.0000000e+00
   0.0000000e+00   2.5500000e+02   2.5500000e+02   2.5500000e+02   2.5500000e+02   2.5500000e+02   2.5500000e+02   2.5500000e+02   2.5500000e+02   2.5500000e+02   2.5500000e+02   2.5500000e+02   2.5500000e+02   2.5500000e+02   2.5500000e+02   2.5500000e+02   2.5500000e+02   2.5500000e+02   2.5500000e+02   2.5500000e+02   2.5500000e+02   2.5500000e+02   2.5500000e+02   2.5500000e+02   2.5500000e+02   2.5500000e+02   2.5500000e+02   2.5500000e+02   2.5500000e+02   2.5500000e+02   2.5500000e+02   2.5500000e+02   2.5500000e+02   2.5500000e+02   2.5500000e+02   2.5500000e+02   2.5500000e+02   2.5500000e+02   2.5500000e+02   2.5500000e+02   2.5500000e+02   2.5500000e+02   2.5500000e+02   2.5500000e+02   2.5500000e+02   2.5500000e+02   2.5500000e+02   2.5500000e+02   2.5500000e+02   2.5500000e+02   2.5500000e+02   2.5500000e+02   2.5500000e+02   2.5500000e+02   2.5500000e+02   2.5500000e+02   2.5500000e+02   2.5500000e+02   2.5500000e+02   2.5500000e+02   2.5500000e+02   2.5500000e+02   2.5500000e+02   2.5500000e+02   2.5500000e+02   2.5500000e+02   2.5500000e+02   2.5500000e+02   2.5500000e+02   2.5500000e+02   2.5500000e+02   0.0000000e+00   2.5500000e+02   2.5500000e+02   0.0000000e+00   0.0000000e+00   0.0000000e+00   0.0000000e+00   0.0000000e+00   2.5500000e+02   2.5500000e+02   2.5500000e+02   2.5500000e+02   2.5500000e+02   2.5500000e+02   2.5500000e+02   2.5500000e+02   2.5500000e+02   2.5500000e+02   2.5500000e+02   2.5500000e+02   2.5500000e+02   2.5500000e+02   2.5500000e+02   2.5500000e+02   2.5500000e+02   2.5500000e+02   2.5500000e+02   2.5500000e+02   2.5500000e+02   2.5500000e+02   2.5500000e+02   2.5500000e+02   2.5500000e+02   2.5500000e+02   2.5500000e+02   0.0000000e+00   0.0000000e+00   0.0000000e+00   0.0000000e+00   2.5500000e+02   2.5500000e+02   2.5500000e+02   2.5500000e+02   2.5500000e+02   2.5500000e+02   0.0000000e+00   0.0000000e+00   0.0000000e+00   0.0000000e+00   2.5500000e+02   2.5500000e+02   2.5500000e+02   2.5500000e+02   2.5500000e+02   2.5500000e+02   2.5500000e+02   2.5500000e+02   2.5500000e+02   2.5500000e+02   2.5500000e+02   2.5500000e+02   2.5500000e+02   2.5500000e+02   2.5500000e+02   2.5500000e+02   0.0000000e+00   0.0000000e+00   0.0000000e+00   2.5500000e+02   2.5500000e+02   2.5500000e+02   0.0000000e+00   0.0000000e+00   0.0000000e+00   2.5500000e+02   2.5500000e+02   2.5500000e+02   2.5500000e+02   2.5500000e+02   2.5500000e+02   2.5500000e+02   2.5500000e+02   2.5500000e+02   2.5500000e+02   2.5500000e+02   2.5500000e+02   2.5500000e+02   0.0000000e+00   0.0000000e+00   2.5500000e+02   2.5500000e+02   2.5500000e+02   2.5500000e+02   2.5500000e+02   2.5500000e+02   2.5500000e+02   2.5500000e+02   2.5500000e+02   2.5500000e+02   2.5500000e+02   2.5500000e+02   2.5500000e+02   2.5500000e+02   2.5500000e+02   2.5500000e+02   2.5500000e+02   2.5500000e+02   0.0000000e+00   0.0000000e+00   0.0000000e+00   0.0000000e+00   2.5500000e+02   2.5500000e+02   2.5500000e+02   2.5500000e+02   2.5500000e+02   2.5500000e+02   2.5500000e+02   2.5500000e+02   2.5500000e+02   0.0000000e+00   0.0000000e+00   0.0000000e+00   0.0000000e+00   2.5500000e+02   2.5500000e+02   2.5500000e+02   2.5500000e+02   2.5500000e+02   2.5500000e+02   2.5500000e+02   2.5500000e+02   2.5500000e+02   2.5500000e+02   2.5500000e+02   2.5500000e+02   2.5500000e+02   2.5500000e+02   2.5500000e+02   2.5500000e+02   0.0000000e+00   0.0000000e+00   0.0000000e+00   0.0000000e+00   0.0000000e+00   0.0000000e+00   0.0000000e+00   0.0000000e+00   0.0000000e+00   0.0000000e+00   0.0000000e+00   0.0000000e+00   0.0000000e+00   0.0000000e+00   0.0000000e+00   0.0000000e+00   0.0000000e+00   0.0000000e+00   0.0000000e+00   0.0000000e+00   0.0000000e+00   0.0000000e+00   2.5500000e+02   2.5500000e+02   2.5500000e+02   2.5500000e+02   2.5500000e+02   2.5500000e+02   2.5500000e+02   2.5500000e+02   2.5500000e+02   2.5500000e+02   2.5500000e+02   2.5500000e+02   2.5500000e+02   2.5500000e+02   2.5500000e+02   2.5500000e+02   2.5500000e+02   2.5500000e+02   2.5500000e+02   2.5500000e+02   2.5500000e+02   2.5500000e+02   0.0000000e+00
   0.0000000e+00   2.5500000e+02   2.5500000e+02   2.5500000e+02   2.5500000e+02   2.5500000e+02   2.5500000e+02   2.5500000e+02   2.5500000e+02   2.5500000e+02   2.5500000e+02   2.5500000e+02   2.5500000e+02   2.5500000e+02   2.5500000e+02   2.5500000e+02   2.5500000e+02   2.5500000e+02   2.5500000e+02   2.5500000e+02   2.5500000e+02   2.5500000e+02   2.5500000e+02   2.5500000e+02   2.5500000e+02   2.5500000e+02   2.5500000e+02   2.5500000e+02   2.5500000e+02   2.5500000e+02   2.5500000e+02   2.5500000e+02   2.5500000e+02   2.5500000e+02   2.5500000e+02   2.5500000e+02   2.5500000e+02   2.5500000e+02   2.5500000e+02   2.5500000e+02   2.5500000e+02   2.5500000e+02   2.5500000e+02   2.5500000e+02   2.5500000e+02   2.5500000e+02   2.5500000e+02   2.5500000e+02   2.5500000e+02   2.5500000e+02   2.5500000e+02   2.5500000e+02   2.5500000e+02   2.5500000e+02   2.5500000e+02   2.5500000e+02   2.5500000e+02   2.5500000e+02   2.5500000e+02   2.5500000e+02   2.5500000e+02   2.5500000e+02   2.5500000e+02   2.5500000e+02   2.5500000e+02   2.5500000e+02   2.5500000e+02   2.5500000e+02   2.5500000e+02   2.5500000e+02   2.5500000e+02   0.0000000e+00   0.0000000e+00   2.5500000e+02   2.5500000e+02   0.0000000e+00   0.0000000e+00   0.0000000e+00   0.0000000e+00   0.0000000e+00   2.5500000e+02   2.5500000e+02   2.5500000e+02   2.5500000e+02   2.5500000e+02   2.5500000e+02   2.5500000e+02   2.5500000e+02   2.5500000e+02   2.5500000e+02   2.5500000e+02   2.5500000e+02   2.5500000e+02   2.5500000e+02   2.5500000e+02   2.5500000e+02   2.5500000e+02   2.5500000e+02   2.5500000e+02   2.5500000e+02   2.5500000e+02   2.5500000e+02   2.5500000e+02   2.5500000e+02   2.5500000e+02   2.5500000e+02   2.5500000e+02   0.0000000e+00   0.0000000e+00   0.0000000e+00   0.0000000e+00   2.5500000e+02   2.5500000e+02   2.5500000e+02   2.5500000e+02   2.5500000e+02   0.0000000e+00   0.0000000e+00   0.0000000e+00   2.5500000e+02   2.5500000e+02   2.5500000e+02   2.5500000e+02   2.5500000e+02   2.5500000e+02   2.5500000e+02   2.5500000e+02   2.5500000e+02   2.5500000e+02   2.5500000e+02   2.5500000e+02   2.5500000e+02   2.5500000e+02   2.5500000e+02   2.5500000e+02   2.5500000e+02   2.5500000e+02   0.0000000e+00   0.0000000e+00   0.0000000e+00   2.5500000e+02   2.5500000e+02   0.0000000e+00   0.0000000e+00   0.0000000e+00   0.0000000e+00   2.5500000e+02   2.5500000e+02   2.5500000e+02   2.5500000e+02   2.5500000e+02   2.5500000e+02   2.5500000e+02   2.5500000e+02   2.5500000e+02   2.5500000e+02   2.5500000e+02   2.5500000e+02   0.0000000e+00   0.0000000e+00   2.5500000e+02   2.5500000e+02   2.5500000e+02   2.5500000e+02   2.5500000e+02   2.5500000e+02   2.5500000e+02   2.5500000e+02   2.5500000e+02   2.5500000e+02   2.5500000e+02   2.5500000e+02   2.5500000e+02   2.5500000e+02   2.5500000e+02   2.5500000e+02   2.5500000e+02   2.5500000e+02   0.0000000e+00   0.0000000e+00   0.0000000e+00   0.0000000e+00   2.5500000e+02   2.5500000e+02   2.5500000e+02   2.5500000e+02   2.5500000e+02   0.0000000e+00   0.0000000e+00   0.0000000e+00   0.0000000e+00   0.0000000e+00   0.0000000e+00   0.0000000e+00   0.0000000e+00   0.0000000e+00   0.0000000e+00   0.0000000e+00   0.0000000e+00   0.0000000e+00   0.0000000e+00   0.0000000e+00   0.0000000e+00   0.0000000e+00   0.0000000e+00   2.5500000e+02   2.5500000e+02   2.5500000e+02   2.5500000e+02   0.0000000e+00   0.0000000e+00   0.0000000e+00   0.0000000e+00   0.0000000e+00   0.0000000e+00   0.0000000e+00   0.0000000e+00   0.0000000e+00   0.0000000e+00   0.0000000e+00   2.5500000e+02   2.5500000e+02   2.5500000e+02   2.5500000e+02   2.5500000e+02   0.0000000e+00   0.0000000e+00   0.0000000e+00   0.0000000e+00   0.0000000e+00   0.0000000e+00   0.0000000e+00   0.0000000e+00   2.5500000e+02   2.5500000e+02   2.5500000e+02   2.5500000e+02   2.5500000e+02   2.5500000e+02   2.5500000e+02   2.5500000e+02   2.5500000e+02   2.5500000e+02   2.5500000e+02   2.5500000e+02   2.5500000e+02   2.5500000e+02   2.5500000e+02   2.5500000e+02   2.5500000e+02   2.5500000e+02   2.5500000e+02   2.5500000e+02   2.5500000e+02   2.5500000e+02   0.0000000e+00
   0.0000000e+00   2.5500000e+02   2.5500000e+02   2.5500000e+02   2.5500000e+02   2.5500000e+02   2.5500000e+02   2.5500000e+02   2.5500000e+02   2.5500000e+02   2.5500000e+02   2.5500000e+02   2.5500000e+02   2.5500000e+02   2.5500000e+02   2.5500000e+02   2.5500000e+02   2.5500000e+02   2.5500000e+02   2.5500000e+02   2.5500000e+02   2.5500000e+02   2.5500000e+02   2.5500000e+02   2.5500000e+02   2.5500000e+02   2.5500000e+02   2.5500000e+02   2.5500000e+02   2.5500000e+02   2.5500000e+02   2.5500000e+02   2.5500000e+02   2.5500000e+02   2.5500000e+02   2.5500000e+02   2.5500000e+02   2.5500000e+02   2.5500000e+02   2.5500000e+02   2.5500000e+02   2.5500000e+02   2.5500000e+02   2.5500000e+02   2.5500000e+02   2.5500000e+02   2.5500000e+02   2.5500000e+02   2.5500000e+02   2.5500000e+02   2.5500000e+02   2.5500000e+02   2.5500000e+02   2.5500000e+02   2.5500000e+02   2.5500000e+02   2.5500000e+02   2.5500000e+02   2.5500000e+02   2.5500000e+02   2.5500000e+02   2.5500000e+02   2.5500000e+02   2.5500000e+02   2.5500000e+02   2.5500000e+02   2.5500000e+02   2.5500000e+02   2.5500000e+02   2.5500000e+02   2.5500000e+02   0.0000000e+00   0.0000000e+00   0.0000000e+00   2.5500000e+02   2.5500000e+02   0.0000000e+00   0.0000000e+00   0.0000000e+00   0.0000000e+00   2.5500000e+02   2.5500000e+02   2.5500000e+02   2.5500000e+02   2.5500000e+02   2.5500000e+02   2.5500000e+02   2.5500000e+02   2.5500000e+02   2.5500000e+02   2.5500000e+02   2.5500000e+02   2.5500000e+02   2.5500000e+02   2.5500000e+02   2.5500000e+02   2.5500000e+02   2.5500000e+02   2.5500000e+02   2.5500000e+02   2.5500000e+02   2.5500000e+02   2.5500000e+02   2.5500000e+02   2.5500000e+02   2.5500000e+02   2.5500000e+02   2.5500000e+02   0.0000000e+00   0.0000000e+00   0.0000000e+00   2.5500000e+02   2.5500000e+02   2.5500000e+02   2.5500000e+02   0.0000000e+00   0.0000000e+00   0.0000000e+00   0.0000000e+00   2.5500000e+02   2.5500000e+02   2.5500000e+02   2.5500000e+02   2.5500000e+02   2.5500000e+02   2.5500000e+02   2.5500000e+02   2.5500000e+02   2.5500000e+02   2.5500000e+02   2.5500000e+02   2.5500000e+02   2.5500000e+02   2.5500000e+02   2.5500000e+02   2.5500000e+02   2.5500000e+02   0.0000000e+00   0.0000000e+00   0.0000000e+00   0.0000000e+00   2.5500000e+02   2.5500000e+02   0.0000000e+00   0.0000000e+00   0.0000000e+00   2.5500000e+02   2.5500000e+02   2.5500000e+02   2.5500000e+02   2.5500000e+02   2.5500000e+02   2.5500000e+02   2.5500000e+02   2.5500000e+02   2.5500000e+02   2.5500000e+02   2.5500000e+02   0.0000000e+00   0.0000000e+00   2.5500000e+02   2.5500000e+02   2.5500000e+02   2.5500000e+02   2.5500000e+02   2.5500000e+02   2.5500000e+02   2.5500000e+02   2.5500000e+02   2.5500000e+02   2.5500000e+02   2.5500000e+02   2.5500000e+02   2.5500000e+02   2.5500000e+02   2.5500000e+02   2.5500000e+02   2.5500000e+02   0.0000000e+00   0.0000000e+00   0.0000000e+00   0.0000000e+00   2.5500000e+02   2.5500000e+02   2.5500000e+02   2.5500000e+02   2.5500000e+02   2.5500000e+02   0.0000000e+00   0.0000000e+00   0.0000000e+00   0.0000000e+00   0.0000000e+00   0.0000000e+00   0.0000000e+00   0.0000000e+00   0.0000000e+00   0.0000000e+00   0.0000000e+00   0.0000000e+00   0.0000000e+00   0.0000000e+00   0.0000000e+00   0.0000000e+00   0.0000000e+00   0.0000000e+00   2.5500000e+02   2.5500000e+02   0.0000000e+00   0.0000000e+00   0.0000000e+00   0.0000000e+00   0.0000000e+00   0.0000000e+00   0.0000000e+00   2.5500000e+02   2.5500000e+02   2.5500000e+02   2.5500000e+02   2.5500000e+02   2.5500000e+02   2.5500000e+02   2.5500000e+02   2.5500000e+02   2.5500000e+02   2.5500000e+02   0.0000000e+00   0.0000000e+00   0.0000000e+00   0.0000000e+00   0.0000000e+00   0.0000000e+00   0.0000000e+00   2.5500000e+02   2.5500000e+02   2.5500000e+02   2.5500000e+02   2.5500000e+02   2.5500000e+02   2.5500000e+02   2.5500000e+02   2.5500000e+02   2.5500000e+02   2.5500000e+02   2.5500000e+02   2.5500000e+02   2.5500000e+02   2.5500000e+02   2.5500000e+02   2.5500000e+02   2.5500000e+02   2.5500000e+02   2.5500000e+02   2.5500000e+02   2.5500000e+02   0.0000000e+00
   0.0000000e+00   2.5500000e+02   2.5500000e+02   2.5500000e+02   2.5500000e+02   2.5500000e+02   2.5500000e+02   2.5500000e+02   2.5500000e+02   2.5500000e+02   2.5500000e+02   2.5500000e+02   2.5500000e+02   2.5500000e+02   2.5500000e+02   2.5500000e+02   2.5500000e+02   2.5500000e+02   2.5500000e+02   2.5500000e+02   2.5500000e+02   2.5500000e+02   2.5500000e+02   2.5500000e+02   2.5500000e+02   2.5500000e+02   2.5500000e+02   2.5500000e+02   2.5500000e+02   2.5500000e+02   2.5500000e+02   2.5500000e+02   2.5500000e+02   2.5500000e+02   2.5500000e+02   2.5500000e+02   2.5500000e+02   2.5500000e+02   2.5500000e+02   2.5500000e+02   2.5500000e+02   2.5500000e+02   2.5500000e+02   2.5500000e+02   2.5500000e+02   2.5500000e+02   2.5500000e+02   2.5500000e+02   2.5500000e+02   2.5500000e+02   2.5500000e+02   2.5500000e+02   2.5500000e+02   2.5500000e+02   2.5500000e+02   2.5500000e+02   2.5500000e+02   2.5500000e+02   2.5500000e+02   2.5500000e+02   2.5500000e+02   2.5500000e+02   2.5500000e+02   2.5500000e+02   2.5500000e+02   2.5500000e+02   2.5500000e+02   2.5500000e+02   2.5500000e+02   2.5500000e+02   2.5500000e+02   2.5500000e+02   0.0000000e+00   0.0000000e+00   0.0000000e+00   2.5500000e+02   0.0000000e+00   0.0000000e+00   0.0000000e+00   0.0000000e+00   0.0000000e+00   2.5500000e+02   2.5500000e+02   2.5500000e+02   2.5500000e+02   2.5500000e+02   2.5500000e+02   2.5500000e+02   2.5500000e+02   2.5500000e+02   2.5500000e+02   2.5500000e+02   2.5500000e+02   2.5500000e+02   2.5500000e+02   2.5500000e+02   2.5500000e+02   2.5500000e+02   2.5500000e+02   2.5500000e+02   2.5500000e+02   2.5500000e+02   2.5500000e+02   2.5500000e+02   2.5500000e+02   2.5500000e+02   2.5500000e+02   2.5500000e+02   0.0000000e+00   0.0000000e+00   0.0000000e+00   0.0000000e+00   2.5500000e+02   2.5500000e+02   2.5500000e+02   2.5500000e+02   0.0000000e+00   0.0000000e+00   0.0000000e+00   2.5500000e+02   2.5500000e+02   2.5500000e+02   2.5500000e+02   2.5500000e+02   2.5500000e+02   2.5500000e+02   2.5500000e+02   2.5500000e+02   2.5500000e+02   2.5500000e+02   2.5500000e+02   2.5500000e+02   2.5500000e+02   2.5500000e+02   2.5500000e+02   2.5500000e+02   2.5500000e+02   2.5500000e+02   0.0000000e+00   0.0000000e+00   0.0000000e+00   0.0000000e+00   2.5500000e+02   2.5500000e+02   0.0000000e+00   0.0000000e+00   0.0000000e+00   2.5500000e+02   2.5500000e+02   2.5500000e+02   2.5500000e+02   2.5500000e+02   2.5500000e+02   2.5500000e+02   2.5500000e+02   2.5500000e+02   2.5500000e+02   2.5500000e+02   0.0000000e+00   0.0000000e+00   2.5500000e+02   2.5500000e+02   2.5500000e+02   2.5500000e+02   2.5500000e+02   2.5500000e+02   2.5500000e+02   2.5500000e+02   2.5500000e+02   2.5500000e+02   2.5500000e+02   2.5500000e+02   2.5500000e+02   2.5500000e+02   2.5500000e+02   2.5500000e+02   2.5500000e+02   2.5500000e+02   0.0000000e+00   0.0000000e+00   0.0000000e+00   2.5500000e+02   2.5500000e+02   2.5500000e+02   2.5500000e+02   2.5500000e+02   2.5500000e+02   2.5500000e+02   0.0000000e+00   0.0000000e+00   0.0000000e+00   0.0000000e+00   0.0000000e+00   0.0000000e+00   0.0000000e+00   0.0000000e+00   0.0000000e+00   0.0000000e+00   0.0000000e+00   0.0000000e+00   0.0000000e+00   0.0000000e+00   0.0000000e+00   0.0000000e+00   0.0000000e+00   0.0000000e+00   0.0000000e+00   0.0000000e+00   0.0000000e+00   0.0000000e+00   0.0000000e+00   0.0000000e+00   2.5500000e+02   2.5500000e+02   2.5500000e+02   2.5500000e+02   2.5500000e+02   2.5500000e+02   2.5500000e+02   2.5500000e+02   2.5500000e+02   2.5500000e+02   2.5500000e+02   2.5500000e+02   2.5500000e+02   2.5500000e+02   0.0000000e+00   0.0000000e+00   0.0000000e+00   0.0000000e+00   0.0000000e+00   0.0000000e+00   0.0000000e+00   2.5500000e+02   2.5500000e+02   2.5500000e+02   2.5500000e+02   2.5500000e+02   2.5500000e+02   2.5500000e+02   2.5500000e+02   2.5500000e+02   2.5500000e+02   2.5500000e+02   2.5500000e+02   2.5500000e+02   2.5500000e+02   2.5500000e+02   2.5500000e+02   2.5500000e+02   2.5500000e+02   2.5500000e+02   2.5500000e+02   2.5500000e+02   2.5500000e+02   0.0000000e+00
   0.0000000e+00   2.5500000e+02   2.5500000e+02   2.5500000e+02   2.5500000e+02   2.5500000e+02   2.5500000e+02   2.5500000e+02   2.5500000e+02   2.5500000e+02   2.5500000e+02   2.5500000e+02   2.5500000e+02   2.5500000e+02   2.5500000e+02   2.5500000e+02   2.5500000e+02   2.5500000e+02   2.5500000e+02   2.5500000e+02   2.5500000e+02   2.5500000e+02   2.5500000e+02   2.5500000e+02   2.5500000e+02   2.5500000e+02   2.5500000e+02   2.5500000e+02   2.5500000e+02   2.5500000e+02   2.5500000e+02   2.5500000e+02   2.5500000e+02   2.5500000e+02   2.5500000e+02   2.5500000e+02   2.5500000e+02   2.5500000e+02   2.5500000e+02   2.5500000e+02   2.5500000e+02   2.5500000e+02   2.5500000e+02   2.5500000e+02   2.5500000e+02   2.5500000e+02   2.5500000e+02   2.5500000e+02   2.5500000e+02   2.5500000e+02   2.5500000e+02   2.5500000e+02   2.5500000e+02   2.5500000e+02   2.5500000e+02   2.5500000e+02   2.5500000e+02   2.5500000e+02   2.5500000e+02   2.5500000e+02   2.5500000e+02   2.5500000e+02   2.5500000e+02   2.5500000e+02   2.5500000e+02   2.5500000e+02   2.5500000e+02   2.5500000e+02   2.5500000e+02   2.5500000e+02   2.5500000e+02   2.5500000e+02   0.0000000e+00   0.0000000e+00   0.0000000e+00   2.5500000e+02   2.5500000e+02   0.0000000e+00   0.0000000e+00   0.0000000e+00   0.0000000e+00   2.5500000e+02   2.5500000e+02   2.5500000e+02   2.5500000e+02   2.5500000e+02   2.5500000e+02   2.5500000e+02   2.5500000e+02   2.5500000e+02   2.5500000e+02   2.5500000e+02   2.5500000e+02   2.5500000e+02   2.5500000e+02   2.5500000e+02   2.5500000e+02   2.5500000e+02   2.5500000e+02   2.5500000e+02   2.5500000e+02   2.5500000e+02   2.5500000e+02   2.5500000e+02   2.5500000e+02   2.5500000e+02   2.5500000e+02   2.5500000e+02   2.5500000e+02   0.0000000e+00   0.0000000e+00   0.0000000e+00   0.0000000e+00   2.5500000e+02   2.5500000e+02   2.5500000e+02   0.0000000e+00   0.0000000e+00   0.0000000e+00   0.0000000e+00   2.5500000e+02   2.5500000e+02   2.5500000e+02   2.5500000e+02   2.5500000e+02   2.5500000e+02   2.5500000e+02   2.5500000e+02   2.5500000e+02   2.5500000e+02   2.5500000e+02   2.5500000e+02   2.5500000e+02   2.5500000e+02   2.5500000e+02   2.5500000e+02   2.5500000e+02   2.5500000e+02   2.5500000e+02   0.0000000e+00   0.0000000e+00   0.0000000e+00   2.5500000e+02   2.5500000e+02   0.0000000e+00   0.0000000e+00   0.0000000e+00   0.0000000e+00   2.5500000e+02   2.5500000e+02   2.5500000e+02   2.5500000e+02   2.5500000e+02   2.5500000e+02   2.5500000e+02   2.5500000e+02   2.5500000e+02   2.5500000e+02   0.0000000e+00   0.0000000e+00   2.5500000e+02   2.5500000e+02   2.5500000e+02   2.5500000e+02   2.5500000e+02   2.5500000e+02   2.5500000e+02   2.5500000e+02   2.5500000e+02   2.5500000e+02   2.5500000e+02   2.5500000e+02   2.5500000e+02   2.5500000e+02   2.5500000e+02   2.5500000e+02   2.5500000e+02   2.5500000e+02   0.0000000e+00   0.0000000e+00   0.0000000e+00   2.5500000e+02   2.5500000e+02   2.5500000e+02   2.5500000e+02   2.5500000e+02   2.5500000e+02   2.5500000e+02   2.5500000e+02   2.5500000e+02   2.5500000e+02   2.5500000e+02   2.5500000e+02   2.5500000e+02   2.5500000e+02   2.5500000e+02   2.5500000e+02   2.5500000e+02   2.5500000e+02   2.5500000e+02   2.5500000e+02   2.5500000e+02   2.5500000e+02   0.0000000e+00   0.0000000e+00   0.0000000e+00   0.0000000e+00   0.0000000e+00   0.0000000e+00   0.0000000e+00   0.0000000e+00   2.5500000e+02   2.5500000e+02   2.5500000e+02   2.5500000e+02   2.5500000e+02   2.5500000e+02   2.5500000e+02   2.5500000e+02   2.5500000e+02   2.5500000e+02   2.5500000e+02   2.5500000e+02   2.5500000e+02   2.5500000e+02   2.5500000e+02   0.0000000e+00   0.0000000e+00   0.0000000e+00   0.0000000e+00   0.0000000e+00   0.0000000e+00   0.0000000e+00   2.5500000e+02   2.5500000e+02   2.5500000e+02   2.5500000e+02   2.5500000e+02   2.5500000e+02   2.5500000e+02   2.5500000e+02   2.5500000e+02   2.5500000e+02   2.5500000e+02   2.5500000e+02   2.5500000e+02   2.5500000e+02   2.5500000e+02   2.5500000e+02   2.5500000e+02   2.5500000e+02   2.5500000e+02   2.5500000e+02   2.5500000e+02   2.5500000e+02   0.0000000e+00
[truncated: 651,424 more chars]
