# Supplementary material for: Addressing population heterogeneity and distribution in epidemics models using a cellular automata approach
Source: BMC Res Notes. 2014 Apr 12;7:234. doi: 10.1186/1756-0500-7-234 (PMC4022236; doi:10.1186/1756-0500-7-234)
Supplement: Additional file 1 — Supplementary MATLAB scripts (m files) corresponding to the algorithms. [file 1756-0500-7-234-S1.zip › Files/parametrosGrilla.txt]

   5.0000000e-01   5.0000000e-01   2.5600000e+02   2.5600000e+02   5.0000000e+00   1.0000000e+01   4.3668250e+03   9.1250000e+00   4.6500000e+00   0.0000000e+00   6.9869200e-02   3.4934600e-01
