# Supplementary material for: Addressing population heterogeneity and distribution in epidemics models using a cellular automata approach
Source: BMC Res Notes. 2014 Apr 12;7:234. doi: 10.1186/1756-0500-7-234 (PMC4022236; doi:10.1186/1756-0500-7-234)
Supplement: Additional file 1 — Supplementary MATLAB scripts (m files) corresponding to the algorithms. [file 1756-0500-7-234-S1.zip › Files/coloresG.txt]

   5.0000000e+01   3.5000000e+01   2.5000000e+01   1.5000000e+01   4.0000000e+01   1.0000000e+00   2.5500000e+02   0.0000000e+00
