# Supplementary material for: Addressing population heterogeneity and distribution in epidemics models using a cellular automata approach
Source: BMC Res Notes. 2014 Apr 12;7:234. doi: 10.1186/1756-0500-7-234 (PMC4022236; doi:10.1186/1756-0500-7-234)
Supplement: Additional file 1 — Supplementary MATLAB scripts (m files) corresponding to the algorithms. [file 1756-0500-7-234-S1.zip › Files/parametros01.txt]

   2.0000000e-01   5.0000000e+00   5.0000000e-01   1.0000000e+00   8.1900000e-02   4.1770000e-01   7.6000000e-02   5.3000000e-01   4.5662100e-05   1.0000000e-02   2.5000000e-01   4.1770000e-01
